# Supplementary material for: Cancer-associated fibroblast-specific lncRNA LINC01614 enhances glutamine uptake in lung adenocarcinoma
Source: J Hematol Oncol. 2022 Oct 8;15:141. doi: 10.1186/s13045-022-01359-4 (PMC9548164; doi:10.1186/s13045-022-01359-4)
Supplement: Supplementary file 1 — Additional file 1. Supplementary Tables. [file 13045_2022_1359_MOESM1_ESM.xlsx]

## Sheet: Table S1
Table S1. Characteristics of patients whoes tumors were used for isolation of CAFs or NFs experiments
Patients ID	Age	Histology grade	Tumor size (mm)	Lymph node stage
LUAD01	71	Adenocarcinoma (middle differentiation)	30*20*20	1
LUAD02	49	Adenocarcinoma (middle differentiation)	40*30*30	1
LUAD03	50	Adenocarcinoma (middle differentiation)	34*40*20	1
LUAD04	59	Adenocarcinoma (middle differentiation)	23.4*29.7	0
LUAD05	74	Adenocarcinoma (middle low differentiation)	35*30	1
LUAD06	59	Adenocarcinoma (middle low differentiation)	18.7*12.5	0
LUAD07	52	Adenocarcinoma (middle low differentiation)	52.6*32.5	1
LUAD08	55	Adenocarcinoma (middle low differentiation)	25.2*32.1	0
LUAD09	70	Adenocarcinoma (middle differentiation)	25.6*23.4	0
LUAD10	65	Adenocarcinoma (middle differentiation)	17.6*24.6	0
LUAD11	54	Adenocarcinoma (middle low differentiation)	29*24*41	1
LUAD12	55	Adenocarcinoma (low differentiation)	34*32	0
LUAD13	70	Adenocarcinoma (middle differentiation)	20.2*18	1
LUAD14	77	Adenocarcinoma (middle differentiation)	40*45	0
LUAD15	56	Adenocarcinoma (middle low differentiation)	18*17	0
LUAD16	64	Adenocarcinoma (middle low differentiation)	20*10*10	0
LUAD17	58	Adenocarcinoma (in situ)	50*21	0
LUAD18	55	Adenocarcinoma (middle low differentiation)	30.9*23.8	0
LUAD19	50	Adenocarcinoma (high differentiation)	19*10	1
LUAD20	54	Adenocarcinoma (middle differentiation)	26*14	0
LUAD21	54	Adenocarcinoma (middle low differentiation)	63.5*77.2	1
LUAD22	72	Adenocarcinoma (middle differentiation)	22*15.8	0
LUAD23	71	Adenocarcinoma (middle low differentiation)	25*15	1
LUAD24	54	Adenocarcinoma (middle low differentiation)	30.9*27.1	3
LUAD25	49	Adenocarcinoma (middle differentiation)	53*75	2
LUAD26	70	Adenocarcinoma (low differentiation)	21.7*36.4	0
LUAD27	72	Adenocarcinoma (middle low differentiation)	24*26	1
LUAD28	29	Adenocarcinoma (middle low differentiation)	55*50*30	0

## Sheet: Table S2
Supplementary Table 2. Sequences of small interfering RNAs used in this study.
	Sense (5'-3')	Antisense (5'-3')
LINC01614 shRNA1	GAUCAAAGCUGGAGUGCAAGU	UUGCACUCCAGCUUUGAUCAA
RAB27 shRNA	GGAAGUUGUCAAUUGUUGAAG	UCAACAAUUGACAACUUCCAA
p65 (rela) siRNA	GGAGUACCCUGAGGCUAUATT	UAUAGCCUCAGGGUACUCCAT
ANXA2 siRNA	GAACUUGCAUCAGCACUGATT	UCAGUGCUGAUGCAAGUUCCT
SLC38A2 siRNA	GGCUAAUACUGGAAUUGCUTT	AGCAAUUCCAGUAUUAGCCAT
SLC7A5 siRNA	ACAGAAAGCCUGAGCUUGATT	UCAAGCUCAGGCUUUCUGUGG

## Sheet: Table S3
Supplementary Table 3. Sequences of primers used for PCR in this study.
Gene	Forward Primer	Reverse Primer
LINC01614	CCTCACCTGGCTATGGCTAC	GAGCTCCCAAGGGCCAAATA
GAPDH	CATCACCATCTTCCAGGAGCG	TGACCTTGCCCACAGCCTTG
β-actin	GAAATCGTGCGTGACATTAA	AAGGAAGGCTGGAAGAGTG
ENSG00000261327	CCAGCGAGAGCCGTGTTTAT	GGCCTAAGAGCTGCATGTGT
SLC1A5	TCATGTGGTACGCCCCTGT	GCGGGCAAAGAGTAAACCCA
SLC7A5	CCGTGAACTGCTACAGCGT	CTTCCCGATCTGGACGAAGC
SLC38A2	ACCGCAGCCGTAGAAGAATG	GCCAGACGGACAATGAGAAGAA
SLC38A4	ATTACACCCACCGCAATCCTG	CGTCCGGGAGTTGAATACAAAG
SLC38A3	GGAGCTGTATGGAGGGCAAG	GAACACTGACATCCCGAATGAT
SLC38A5	GCTACAGGCAAGAACGTGAGG	ATTCCAAACGATGTCTTCCCC
SLC6A14	ACCGTGGTAACTGGTCCAAAA	CGCCTCCACCATTGCTGTAG
CXCL10	AACCAGAGGGGAGCAAAATC	CTGTGTGGTCCATCCTTGG
CCL5	TCCAACCCAGCAGTCGTC	CAAGAGCAAGCAGAAACAGG
IL-12A	AGGAATGTTCCCATGCCTTCAC	CCAATGGTAAACAGGCCTCCAC
IL-6	AAGCCAGAGCTGTGCAGATGAGTA	TGTCCTGCAGCCACTGGTTC
IL-15	TGGAGCACAGAAATCAATG	GAAACAGCCCAAAATGAAG
IL-23A	GAGCCTTCTCTGCTCCCTGATA	GACTGAGGCTTGGAATCTGCTG
IL-8	ACACTGCGCCAACACAGAAATTA	TTTGCTTGAAGTTTCACTGGCATC
CXCL5	GAGAGCTGCGTTGCGTTTGTTTAC	CCGTTCTTCAGGGAGGCTACCACT
IL-11	ACTGCTGCTGCTGAAGACTCGGCTGTGA	ATGGGGAAGAGCCAGGGCAGAAGTCTGT
TNF-α	CGGGACGTGGAGCTGGCCGAGGAG	CACCAGCTGGTTATCTCTCAGCTC
Primer sequences for CHIP assay
SLC7A5	GCTGTGAGCTTCCAAGGACT	GGCCTGGAAATGGGAAGGAA
SLC38A2	AAAGCAAGGACTGCTGGTGA	GATGCTTCCCCTGCCTATCC
LNA probe for FISH and ISH
LINC01614	AAGGGCCAAATAAATCACAGAACCAGCC

## Sheet: Table S4
Supplementary Table 4. Primary regeants or assay kits used in this study.
Antibodies	Source	Identifier
PE anti-human CD326 (EpCAM)	miltenyi	Cat# 130-111-118
FITC anti-human CD45	Biolegend	Cat# 304019
BV510 anti-human CD31	BD Pharmingen	Cat# 563454
APC anti-human Fibroblast	miltenyi	Cat# 130-100-133
anti-human α-SMA	CST	Cat# 50513
anti-human SLC7A5	Protein Tech	Cat# 13752-1-AP
anti-human SLC38A2	Invitrogen	Cat# PA5113241
anti-human GAPDH	CST	Cat# 2118
anti-human p65	CST	Cat# 8242
anti-human phosphp-p65(ser536)	CST	Cat# 3033
anti-human phosphp-p65(ser276)	Abcam	Cat# ab183559
anti-human phosphp-IKKβ	CST	Cat# 2697
anti-human IKKβ	CST	Cat# 2678
anti-human IKBα	Protein Tech	Cat# 66418-1-lg
anti-human phosphp-IKBα	CST	Cat# 2859
anti-human Histone3	CST	Cat# 3638
anti-human GST	Protein Tech	Cat# 66001-2-Ig
anti-human His	Protein Tech	Cat# 66005-1-Ig
anti-human ANXA2	Protein Tech	Cat# 11256-1-AP
anti-human ki67	Servicebio	Cat# GB13030-2
anti-CD81 neutralizing antibody	Novus	Cat# NBP2-20564
anti-CCL5 neutralizing antibody	R&D	Cat# MAB678-SP
anti-CXCL10 neutralizing antibody	R&D	Cat# MAB266-SP
Chemicals and recombinant proteins	Source	Identifier
Dynabeads protein A	Thermo Fisher	Cat# 88802
JSH-23	Selleck	Cat# S7351
BMS-345541	Selleck	Cat# S8044
recombinant human IL-6	Abcam	Cat# ab259381
recombinant human CXCL10	Abcam	Cat# ab280332
recombinant human CCL5	Abcam	Cat# ab269212
recombinant human NF-κB p65 protein (GST tagged)	Abcam	Cat# 114150
recombinant human ANXA2 protein (His tagged)	Abcam	Cat# ab93005
3H glutamine	PerkinElmer
Critical Commercial Assays	Source	Identifier
anti-Fibroblast MicroBeads	miltenyi	Cat# 130-050-601
Human Tumor Disscoation Kit	miltenyi	Cat# 130-095-929
Glutamate Assay Kit	Jiancheng Bio	Cat# A074-1-1
Glucose Assay Kit	Biovision	Cat# K556
Succinate Assay Kit	Biovision	Cat# K649
Fumarate Assay Kit	Biovision	Cat# K633
ATP Assay Kit	Jiancheng Bio	Cat# A095-1-1
Glucose Assay Kit	Jiancheng Bio	Cat# A154-2-1
Lacatae Assay Kit	Jiancheng Bio	Cat# A019-2-1
EZ-Magna ChIP Chromatin Immunoprecipitation Kit	Merck	17-10086
IL-6 ELISA Kit	FCMCS	Cat# FMS-ELH008
CCL5 ELISA Kit	FCMCS	Cat# FMS-ELH068
CXCL10 ELISA Kit	FCMCS	Cat# FMS-ELH075

## Sheet: Table S5
Supplementary Table 5. Univariate and multivariate Cox regression analyses were performed on LUAD cases of the tissue microarray.
	Univariate Cox Regression			Multivariate Cox Regression
Variable	Hazard Ratio (95% CI)	P		Hazard Ratio (95% CI)	P
Age, years
<60	1.00 (reference)
≥60	1.383(0.711 to 2.690)	0.34
Gender
Female	1.00 (reference)
Male	0.652(0.294 to 1.445)	0.292
Smoking
No	1.00 (reference)			1.00 (reference)
Yes	2.861(1.170 to 6.994)	0.021		3.672(1.437 to 9.382)	0.007
Differentiation
High	1.00 (reference)			1.00 (reference)
Low	3.212(1.611 to 6.404)	0.001		2.222(1.089 to 4.534)	0.028
T stage
T1-2	1.00 (reference)
T3-4	2.964(1.508 to 5.824)	0.002
N stage
N0	1.00 (reference)
N1-2	2.325(1.155 to 4.682)	0.018
LINC01614
Low	1.00 (reference)			1.00 (reference)
High	4.137(1.976 to 8.660)	＜0.001		3.016(1.346 to 6.757)	0.007
α-SMA
Low	1.00 (reference)			1.00 (reference)
High	3.982(1.651 to 9.605)	0.002		2.829(1.113 to 7.188)	0.029
P < 0.05 was considered as significant

## Sheet: Table S6
Supplementary Table 6. Differentially expressed genes between LUAD tissues and normal lung tissues from TCGA dataset
TCGA-55-6979-01	TCGA-44-2665-01	TCGA-55-6978-01	TCGA-91-6831-01	TCGA-55-6986-01	TCGA-44-6777-01	TCGA-44-6147-01	TCGA-50-5939-01	TCGA-55-6971-01	TCGA-55-6983-01	TCGA-50-5933-01	TCGA-49-6743-01	TCGA-73-4676-01	TCGA-91-6836-01	TCGA-44-2655-01	TCGA-50-5932-01	TCGA-50-5936-01	TCGA-44-5645-01	TCGA-38-4632-01	TCGA-44-2662-01	TCGA-44-3398-01	TCGA-50-5935-01	TCGA-44-2668-01	TCGA-55-6980-01	TCGA-44-6145-01	TCGA-38-4627-01	TCGA-38-4626-01	TCGA-44-6146-01	TCGA-91-6828-01	TCGA-55-6968-01	TCGA-44-3396-01	TCGA-50-5931-01	TCGA-55-6972-01	TCGA-44-6778-01	TCGA-44-2661-01	TCGA-55-6984-01	TCGA-55-6982-01	TCGA-91-6829-01	TCGA-55-6985-01	TCGA-91-6849-01	TCGA-49-6744-01	TCGA-44-6776-01	TCGA-55-6975-01	TCGA-49-4490-01	TCGA-38-4625-01	TCGA-91-6835-01	TCGA-49-4512-01	TCGA-55-6970-01	TCGA-49-6745-01	TCGA-44-2657-01
ENSG00000185105.4	0.123404	0.0579441	0.0195427	0.0925244	0.0127762	0.017798	0.0233585	0	0.0632103	0.0177981	0.0503072	0.133281	0.0963521	0.0179385	0.00903534	0.00758891	0.0145494	0.00947322	0.0275464	0.12901	0.00658105	0.0241612	0.0284313	0.0157143	0	0.00606437	0.0188809	0.0167968	0	0.0616543	0.396763	0.132864	0.0521604	0.0630843	0.0155632	0	0	0.0301701	0.052789	0.0338891	0.0474299	0.0375978	0.0635033	0.0299312	0.00417438	0.0913455	0.0618686	0.00615875	0.0093279
ENSG00000102174.8	0.485696	0.808735	0.18811	0.0610701	0.496833	0.167891	1.15118	0.435994	0.809224	0.477405	0.0348652	1.02633	3.20526	0.328073	0.667936	0.0905795	0.862688	0.59453	0.0795455	1.82794	0.709484	0.227915	0.301035	0.756298	1.79165	0.660786	0.379473	0.323359	0.109343	0.74064	0.55062	0.26508	0.274468	0.714097	0.323581	0.182999	1.54932	1.04546	0.350608	0.195722	0.617245	0.246093	0.14059	0.3803	0.21537	0.963666	0.100048	0.54065	0.836814
ENSG00000070087.12	14.6863	17.322	27.211	43.1994	8.92817	7.80206	16.8073	49.9963	34.2358	22.0349	5.98146	56.5321	91.5113	67.4404	64.5477	2.73296	46.9589	8.45441	39.3855	34.0337	13.4394	9.68512	47.2327	5.26611	39.3614	27.0088	14.314	3.31252	45.5616	103.607	27.6554	133.005	68.0931	33.3832	21.9018	4.0093	26.762	46.4854	16.2666	3.0874	19.1412	7.96097	31.5472	20.4458	37.1411	25.7227	5.46402	6.41173	19.2622
ENSG00000276644.3	0.587881	0.260988	0.475397	2.25478	0.617703	0.690023	2.41849	0.81678	1.09558	0.378838	0.302885	0.462948	0.742714	0.204551	0.614051	0.484597	0.238902	0.501221	0.169618	1.44755	1.5819	0.374689	0.129679	0.609238	0.581873	0.655552	2.38548	0.873383	1.02101	0.742405	0.369893	0.705176	0.570986	3.49312	0.741805	0.457661	0.100845	1.73848	0.385245	0.139116	1.06004	0.7717	0.919631	0.409561	0.196112	0.974937	0.107233	0.699464	0.706262
ENSG00000196167.8	0.806589	0.330257	0.18335	0.461316	1.50312	0.483411	2.04467	0.274248	1.0141	2.23088	0.00849571	0.513644	0.637305	0.148946	0.890084	0.679243	0.335797	54.9773	0.124052	2.18595	0.587182	1.76471	0.0320092	0.942089	0.61554	0.31748	1.38489	8.40575	6.08424	1.02037	0.349746	7.55739	0.885761	1.03339	3.51969	0.921566	0.501989	1.36717	1.41523	0.667692	0.453889	1.2346	0.0402159	0.522317	0.178589	0.974417	3.00559	0.390026	0.585473
ENSG00000174123.9	1.82222	0.481285	0.508798	0.362105	0.848952	0.985537	6.24937	0.752137	2.5975	3.81422	0.146615	0.609539	0.112323	0.188208	2.1698	0.0796215	0.483389	3.78239	1.00351	1.72954	2.8693	0.450658	0.430871	0.961749	1.29597	0.473662	0.138666	0.303505	0.895817	0.819363	0.749704	0.528023	0.050672	2.55187	4.05949	1.04658	0.601405	0.134822	0.669238	1.00741	0.713263	0.16071	0.434923	0.427433	0.474466	5.24447	0.952034	1.0554	0.532829
ENSG00000218358.2	0.142207	0.225359	0.202683	0.11995	0.0993791	0.103831	0.0605646	0.170701	0.163893	0.069221	0.143482	0.093039	0.187368	0.895347	0.117135	0	0.169758	0.110531	0.142846	0.167251	0.298612	0.10963	0.423875	0.0407444	0.0945061	0.0314477	0.0391638	0	0.108285	0.0799295	0.192182	0.25054	0.0676214	0.179923	0.232029	0	0.248415	0.730109	0.205309	0.0439342	0.135275	0.0649897	0.0411633	0.329827	0.0324704	0.461844	0.0802073	0.0638743	0.193485
ENSG00000264091.1	1.55553	1.09559	0.985351	2.49918	1.44941	1.00956	1.76662	2.98753	0.597581	0.897389	2.28286	0.775393	1.09308	1.01753	2.05005	1.43489	2.20076	0.716467	2.08336	4.87857	0.248865	1.82733	1.61271	1.18848	0.91889	0.229326	0.856784	0.635177	0	0.466296	1.31901	0.913508	1.31498	1.90844	0.294265	0.998516	0	0.380298	0.499059	0.640764	0.717432	1.8957	1.2007	0	0.789279	2.41798	0.935834	3.49343	0.352738
ENSG00000258279.2	0.0645653	0.119371	0.0920228	0.06224	0	0.0209519	0	0.34101	0	0.013968	0.0236887	0.651731	0.181481	0	0.499912	0.268011	0.411061	0.0892152	0.356705	0.0607485	0	0.0853279	0.167347	0.221987	0.114421	0.0713899	0.0444532	0	0	0.0290319	0.0615917	0.113751	0.695905	0.0297052	0.16489	0.0310841	0.0347034	0.0710328	0	0.0398943	0.0446677	0.236055	1.30824	0.281881	0.0884537	0	0.233062	0.203003	0.109808
ENSG00000204581.2	0.0491012	0.0103749	0.0793133	0.189332	0.32026	0.0191204	1.43873	0.0471517	0.192403	0.029743	0.021618	0.0513992	0.0759081	0.0449666	0.05824	0.0869629	0.0521013	1.3773	0.00986438	0.868534	0.0329935	0.0605649	0.0509062	0.168818	0.0783145	0.0651495	0.265041	0.096239	0.107679	0.150133	0.0437172	0.0432532	0.149429	0.18976	0.105891	0.0756451	0.0316699	0.151255	0.0945187	0.0121357	0.203816	0.161565	0.0227406	0.107184	0	0.0719638	0.132931	0.101451	0.133613
ENSG00000271580.1	0.386898	0.295208	0.102117	0.207202	0.200279	0.0837005	9.59362	0	0.297266	0.0930011	0.0630893	0.321432	0.0604167	0.337446	0.127474	0.333099	0	0.742512	0	12.3769	0.0825318	0.568127	0.668533	0.0492674	0.190459	0	0.142069	0.36863	0.157123	0.695876	0.232383	0.416555	0.109022	0.909797	0.0731909	0.16557	0.138636	0.220709	0.41376	0.318747	0.416367	0.0785845	0.298644	0.0938403	0.130875	0.687328	0.116382	0.115854	0
ENSG00000111863.11	3.74388	0.879441	0.571029	0.305321	0.461598	0.732639	1.00996	1.22441	1.28228	0.625469	1.32892	1.65775	0.987281	0.138122	1.06496	0.961893	0.465341	0.662084	1.06866	5.76142	1.95674	0.536641	1.17035	1.77771	1.90697	0.413064	2.39538	4.62608	0.732182	0.452813	0.650764	0.422085	1.07099	3.39266	1.34582	0.195493	0.593654	1.49508	0.351746	0.652344	1.62373	0.311763	0.517169	1.23209	2.58617	0.519388	0.425071	0.525278	0.817672
ENSG00000089116.3	0.334334	0.085456	0.122972	0.0103966	0.120591	0.454974	0	0.103568	0	0.186657	0	1.1451	0.0151573	0.00705487	0.0142137	0.0119383	0.0686637	0.00745125	0.162502	0.0405897	0.00517639	0.0285064	0.0223629	0.111242	0	0.13833	0.0148509	0	0	0.00969896	0	12.3506	0	0.0198478	0	0.0830765	0.0231874	0.00791021	0.788912	0	0.0746129	0	0.487004	0.164799	0.200288	0.0359243	0	0.445669	0
ENSG00000127564.15	3.96349	1.02916	4.54213	3.87884	0.686217	0.842969	0.239515	2.33382	2.09106	1.38757	3.75829	4.45035	3.58026	8.251	0.251471	0.844856	1.93233	0.235905	3.37604	0.415755	0.526997	0.725542	3.31095	0.475723	2.03483	0.574455	0.717249	0.541301	1.5498	9.40466	4.47072	4.19326	0.798024	1.12122	0.531945	2.10156	2.04398	1.9642	2.9771	0.256484	1.15332	0.495672	2.79842	1.61493	8.60556	1.50755	1.66755	1.77424	2.24087
ENSG00000211950.2	131.368	6.8441	22.596	121.025	17.1919	199.312	21.5133	583.986	1276.33	71.3162	17.751	112.819	1.38297	50.5835	18.6155	12.0726	33.5	4.19246	55.024	1.23448	63.7997	40.1702	67.0784	12.4993	76.876	31.2994	8.01715	14.164	84.2211	402.87	504.636	3.82851	1.03982	254.285	320.788	16.2654	25.6521	13.7731	102.841	119.477	60.362	33.3535	204.609	1.52154	13.1066	15.2963	5.0321	117.128	19.6366
ENSG00000154511.10	6.50946	3.45008	5.68267	6.91619	2.03195	6.40432	13.374	6.83736	5.13966	4.36864	3.74446	9.3594	9.99129	3.35226	6.92994	7.9961	9.96162	4.76099	3.51579	11.5722	4.63673	7.32026	3.09741	10.2094	10.0674	7.36871	3.55538	7.56007	7.26647	8.93294	5.54744	2.83347	2.33663	4.84597	5.20414	2.69819	6.63422	5.86996	6.07638	7.3436	6.8192	2.39186	10.7057	3.91537	5.75273	7.74332	2.67641	4.37837	4.63604
ENSG00000196296.12	0.161645	0.310501	0.160573	0.368311	0.0958476	0.052455	0.513195	0.21873	0.321784	0.133523	0.161746	0.252717	0.139405	0.153801	0.079888	0.0569325	0.272876	0.26397	0.0959471	0.442443	0.119902	0.0712089	0.182823	0.0842068	0.403655	0.0357463	0.246868	0.0900077	0.152179	0.403066	0.759322	0.964391	0.149071	0.493545	0.158455	0.219316	0.20536	0.0377231	0.120222	0.0998793	0.0559149	0.0201472	0.119102	0.561364	0.601724	0.156635	0.298377	0.0594043	0.074977
ENSG00000231952.3	0.626177	0.291858	0.559981	0.390582	0.30889	0.0956229	6.40039	0.070743	0.509413	0.350619	0.973024	0.275413	0.362368	0.216851	0.3034	0.530046	0.312676	3.71545	0.77699	7.69375	0.795552	0.324526	0.57282	0.506566	0.0652764	0.146618	0.284034	0.947559	0.67314	0.463748	0.527063	0.64894	0.420361	0.372824	0.229945	0.354664	0.277172	0.243142	0.531784	0.546225	0.637064	0.134667	0.127944	0.201013	0.246704	0.515308	0.26592	0.132356	0.200463
ENSG00000211978.2	2.17071	0.362102	1.954	2.42293	2.12907	6.22846	3.11405	6.47298	9.21693	5.23984	0.41917	1.28137	0.160565	0.59787	1.95739	1.83374	3.15193	1.26292	1.26237	0	0.932189	7.75067	0.94758	1.57121	3.44195	1.41483	0.188783	0.139954	3.75817	9.76061	3.08794	9.1583	9.99605	5.46656	9.07732	2.75015	1.71941	0.92174	3.29886	6.49452	3.79388	1.25309	6.08491	2.86802	0.660854	2.96833	1.5465	4.72107	0.621776
ENSG00000225706.1	0.0675683	0.949415	0.34027	0.221459	0.0503669	0.368363	0.437406	0.142748	0.233617	0.204647	0.20824	0.0909392	0.34186	0.0088398	0.231528	0.0448762	0.157733	0.0840283	0.0407232	0.305155	0.265928	0.0119062	0.0560417	0.247799	0.179615	0.514007	0.152588	0.0827717	0.0658565	0.0364586	0.23634	0.154754	0.0514075	0.111913	0.176394	0.0650597	0.29054	0.277523	0.0910472	0.0834997	0.130887	0.0741101	0.18776	0.103247	0.111081	0.171051	0.256097	0.0789081	0.101126
ENSG00000228318.3	0.301999	0.159528	0.258257	0.116449	0	0.0196001	0.9775	0.174005	0.174027	0.0261336	0.0221604	0.0451618	0.0848865	0.276569	0.0796017	0.0835732	0	0.312973	2.57853	0.852439	0.0434845	0.133038	0.532271	0.138443	0.160559	0.0267136	0.257829	0.369951	0.147174	0.0814765	0.182457	0.026603	0	0.194521	0.137113	0.116315	0.194787	0.0886	0.174402	0.0373205	0.396966	0	0.3147	0.0659237	1.19523	0.201189	0.190773	0.162776	0.0205448
ENSG00000123407.3	0	0.00533833	0	0.0876773	0	0.00655884	0.361535	0	0	0	0	0	0	0.0661064	0	0	0.0214467	0	0	0	0	6.03677	0	0.0115819	0	0	0.0306147	0.0123798	0.0492492	0	0	2.54604	0.256292	0	0	0	0.0108637	0.0518848	0	0	2.08346	0	1.55623	2.61414	0	2.65932	0.00911982	0	0.00687496
ENSG00000155974.10	0.623544	0.681093	1.23014	7.12645	0.851812	0.171478	1.14326	0.395808	0.578561	0.525869	0.127959	0.0513646	0.920895	2.39891	0.398701	0.429926	0.768178	1.47495	0.164549	1.76999	0.49457	2.96103	0.805343	1.36262	0.337128	0.45574	0.193553	0.427236	0.25752	2.78001	0.631793	1.24286	0.361835	0.126422	0.443843	1.40431	0.65894	1.60455	0.57981	0.705262	0.332675	0.347753	0.532296	0.547917	0.0273488	2.29174	0.801137	0.474701	1.86213
ENSG00000221539.1	16.8515	9.14225	6.05858	8.34185	0.424375	0.886773	24.8282	0.874728	2.62451	4.1383	1.33681	1.70272	3.84054	2.3834	2.10084	0.252075	0.96655	7.55194	2.28747	41.1383	7.65092	3.21018	3.30532	4.17575	6.86064	0.604306	8.27839	9.48474	3.8842	3.68626	4.34471	10.8325	7.50781	0.838168	5.16952	5.70099	4.89599	1.67023	4.82199	2.81417	4.72632	0.832571	1.582	4.971	4.15972	4.55123	12.3302	2.25027	1.54919
ENSG00000260286.2	0	0.0216849	0.039006	0	0	0.0266428	0.349667	0.0394213	0	0.213143	0	0.0306946	0	0	0.081153	0	0	1.04939	0.0824715	0.308996	0.0788123	0.0361682	0	0.0470471	0.1455	0	0.0339165	0	0	0	0.0522142	0.072324	0	0.0755474	0.0465949	0.0790542	0.0441295	0	0.0790227	0.101461	0	0.0375215	0	0.0448056	0	0.027348	0.111137	0.0368775	0.0279269
ENSG00000117394.18	13.9546	45.3665	39.8495	15.7468	16.0238	39.006	5.73337	161.181	23.3435	9.65462	117.556	110.141	47.3042	112.519	8.71316	14.3299	97.4155	9.99556	55.6295	29.7348	59.0447	20.9552	89.7273	47.5706	31.3732	17.9286	5.85318	37.2308	7.73394	28.3223	24.3182	116.798	1.63938	16.7178	8.54455	80.9219	67.953	12.1966	31.392	9.12962	19.3129	7.42149	59.6153	32.3356	52.0695	10.0438	6.46935	36.9407	32.0675
ENSG00000164266.9	17.9218	1.41945	0.48685	0.636615	2.716	121.872	1.9785	4.11122	7.19116	487.836	1.18642	1.41326	2.27232	0.387303	3.92407	1606.28	289.143	11.265	53.5726	28.2397	6.94048	681.119	0.472189	45.5939	89.2286	1.69206	12.7437	202.834	332.127	0.675814	5.11228	0.581744	2.5411	0.523855	52.0441	57.0099	16.0588	142.922	6.40009	16.0407	336.955	555.803	18.0612	10.0911	1.00526	4.70293	162.944	12.4174	0.557708
ENSG00000240877.3	0.453913	0.299719	0.269562	1.42209	0.105737	0.073649	1.1599	0.108973	0.784702	0.196398	0.0832694	0.0848494	0.159484	0.222692	0.149555	0.125613	0.120412	9.56495	0.227977	0.21354	0.0544654	0.19996	11.6473	0.130053	0.402208	0.200757	0.125008	8.06269	0.138254	0.816411	0.288672	0.499815	0.431684	0.208836	0.322007	0.546326	0.243975	0.166461	0.218443	0	0.0785068	0	0	0.495426	0.172738	0.302393	0.819248	0.101941	0
ENSG00000105048.15	1.44375	1.6401	87.4573	0.748256	1.63456	13.9041	0	26.6552	11.9874	6.41472	23.3754	22.2055	25.8979	44.4585	0.132987	0.489752	8.71408	0.278864	24.0148	0.262917	1.04315	3.50147	4.47438	0.604916	2.95751	1.81951	1.06884	0.0380346	0.0945683	24.8645	32.6396	3.26839	0	2.51412	0.502189	2.00301	1.11812	0.136634	24.6989	3.58751	7.43208	0.0141894	7.65717	18.452	24.7134	8.83216	8.11149	0.829777	24.5121
ENSG00000227964.1	0	0.35974	0.0137678	0.111743	0	0.00940402	0	0	0.0166994	0	0.0425297	0.0108342	0	0.00947828	0.00954809	0	0	0	0	0.245397	0.104318	0	0.0150224	0.016606	0.0385175	0.0576766	0	0	0	0.0260613	0.0276448	0.0638199	0	0.0133329	0	0.0139517	0	0.0212549	0.0557847	0	0.0100243	0	0	0	0.105871	0	0.0523037	0	0.0197145
ENSG00000143196.4	6.17072	27.0439	12.3003	21.0835	6.03107	68.8668	9.77281	12.2863	10.983	5.84609	43.2585	16.4098	2.86428	2.81444	9.91689	4.09417	16.5596	9.42619	4.32186	3.40899	35.0153	17.8231	9.46917	26.493	43.8595	86.199	5.91937	2.77401	7.01219	29.902	20.8339	6.49966	1.19644	8.38684	27.4914	1.41727	20.732	28.3733	20.8873	4.78062	22.2982	2.81144	80.5801	7.68251	3.48724	16.2047	13.1297	4.4923	7.52284
ENSG00000272734.1	0.809155	1.36901	0.724271	0.271309	0.338733	0.205494	0.489448	0.411037	0.750095	0.235939	0.28827	0.197288	0.60568	0.226295	0.654906	0.451086	0.267533	0.895272	0.995376	0.496515	0.55159	0.449441	1.19756	0.86686	0.737766	0.163377	1.36773	0.330407	0.350037	0.875319	0.723413	1.55986	10.8849	0.566507	0.529093	0.0959777	0.277337	0.305337	0.744942	1.04342	0.498944	0.921795	0.115412	0.255988	0.708676	0.667957	0.661417	0.437186	0.450741
ENSG00000152049.6	3.28531	5.48691	6.08796	8.50047	0.479738	2.6467	3.80077	1.76579	4.77529	8.50767	3.41821	2.71923	0.924592	3.85974	81.3149	1.80474	1.45686	2.75537	0.960472	7.81234	1.64743	0.813636	3.19426	1.88258	5.08353	19.5219	2.19892	1.91215	4.11213	1.11712	6.23943	1.88616	1.45081	1.37615	2.44424	0.511485	1.6692	3.90811	1.9586	81.8955	4.86232	11.6453	4.9015	1.70369	0.898178	2.24854	6.40152	2.64295	1.37879
ENSG00000253829.1	0.261264	0.184014	0.372371	0.251855	0.48688	0.113043	12.4622	0	0.802951	0.942026	0	0.325585	0.183592	0.0569676	0.602566	0.0964007	0	0.240674	0	3.76923	0.501588	0.306916	0.180579	0.199616	0.231503	0.269621	1.00733	0	0.742715	0.234955	0.249232	1.07402	0.110431	0.721214	0.296546	0.0838547	0.280855	0.255498	1.00585	1.29146	1.50624	0.795998	0.201668	0.760422	0.265133	0.522156	0.864497	0.234701	0.118491
ENSG00000248449.2	0.0234619	0.0991483	0.0111465	0.022617	0.0765146	0.00761356	1.21905	0.0225304	0.0135199	0.0406058	0.0516485	0.1842	0.0906776	0.168821	0.0115953	0.0324635	0.0746864	0.526814	0	5.16555	0.0281522	0.361745	0.340542	0.0403331	0.0623681	0.0155651	0.0129228	0.172446	0.0142922	0	0.0149209	0.0206676	0.0148753	0.0539718	0.0199727	0.0564771	0.126106	0.0344162	0.0225818	0.0289938	0.0162315	0.0107223	0.0135826	0.0512153	0.0142856	0.0547055	0.0529318	0	0
ENSG00000011052.20	0.325896	1.64978	2.36115	1.02102	0.809767	0.440648	0	0.91279	0.406894	0.387772	0.836989	0.223371	0.820615	0.248711	0.375815	0.811677	0.518712	0.225159	1.55496	0	0.417115	0.0478552	0.450501	0.466869	0.288773	0.432412	0.628262	0.26615	0.231612	1.34328	1.3299	0.956938	0.964246	0.399835	0.400731	1.01984	1.25536	0.458136	0.235253	0.23493	0.37577	0.992913	0.691782	0.474268	4.72105	0.0904622	0.955817	0.365952	0.794442
ENSG00000181649.5	20.963	27.6278	50.4838	15.3091	49.3911	23.5916	3.00603	27.722	13.0967	19.759	34.3386	15.9118	37.8933	29.6415	20.5345	30.0019	18.7612	2.68206	50.1615	10.3599	31.0313	18.9047	57.883	30.0107	34.5546	18.6211	15.6382	32.0781	20.5093	15.4561	96.7893	12.2487	0.447505	1.7211	13.8397	100.074	68.4772	34.9695	75.3396	24.4664	18.2137	20.1604	16.9167	29.9676	102.639	12.8839	72.0714	6.94297	46.5282
ENSG00000254174.1	16.9337	0.347382	2.88996	47.5453	2.14465	13.5511	0.840223	23.8395	41.4954	3.77013	2.53342	1.96685	0	0.752806	0.27084	0.727943	4.36126	0.681517	3.96346	0	0.789084	1.44849	3.40898	1.50734	13.2567	3.34481	0.226386	0.402795	2.6039	6.06185	23.4727	0.434473	0	13.3126	9.89017	2.84942	1.76733	0.723495	2.37357	18.082	4.54957	3.00538	26.0786	0.358882	1.30135	0.219051	0.741819	8.56601	3.01978
ENSG00000186723.3	0.0599699	0.0158393	0.0142455	0	0	0.0194606	0.255406	0	0	0.0259476	0.462056	0	0.0210706	0	0.00987939	0.0995741	0.031817	0	0.150599	0	0	0.132091	0.0310872	0.137458	0.0265693	0	0.0330314	0	0	0	0.238366	0.0792411	0	0	0	0.0288717	0.419034	0	0.0865805	0.0370549	0.0414885	0	0	0.0327272	0.255603	0	0.108237	0	0.101993
ENSG00000165312.6	6.29706	5.41444	5.91236	8.71772	5.88888	10.6348	10.8449	11.421	8.71413	7.03026	5.70002	4.64826	1.7926	11.5231	5.66012	7.12943	5.76733	7.55001	5.58664	7.30871	6.92715	8.73714	4.61049	8.90247	5.61031	6.11902	9.09195	9.41721	9.54789	8.64945	4.04855	3.76553	8.33461	13.3015	6.85397	4.11594	4.52107	8.90842	6.55855	5.16893	7.91792	4.2852	4.44378	3.1731	2.62026	6.63706	4.17903	8.30976	4.59654
ENSG00000079819.15	6.32159	8.48555	13.2774	9.47063	2.98193	10.8461	16.0474	6.51278	5.88308	4.32055	7.81488	3.96928	3.9661	1.24142	2.51955	1.93143	3.66802	8.08289	1.65193	20.3256	4.08076	2.57618	7.44738	4.83622	5.21971	8.52739	5.16855	4.14195	6.98451	4.2475	6.61404	2.63658	0.75906	10.3899	4.12149	3.92069	5.0808	7.9077	4.318	2.56474	6.21653	1.921	6.17693	2.6565	7.88147	12.6276	2.6743	4.33153	4.94942
ENSG00000185839.3	0.244225	0.903067	0.510526	1.88344	0.50064	0.0951032	0.665684	0.0938114	0.788114	0.760829	0.573473	1.05914	0.102971	1.1822	1.78636	0.216273	0.103659	1.38361	0.588775	0.18383	1.17219	0.17214	1.06345	0.223917	0.129843	0.0864128	0.0941635	0.777862	0	0.0439265	0.264041	0.34422	2.10587	0.404507	0.997942	0.846568	0.630093	0.716504	0.611166	1.87122	1.25031	0.133935	0.565548	0.693058	7.95571	0.455562	0	0.219394	0.465205
ENSG00000135547.7	1.22959	1.68226	1.05734	1.20901	0.400997	1.71574	0.691245	0.436885	0.680209	1.22896	0.766923	0.763087	0.250572	0.313686	0.453738	0.217772	0.313132	0.603155	0.481696	0.532176	0.773107	0.812499	0.165723	1.04279	0.41402	2.12635	0.30138	0.150626	0.449415	1.26058	0.629489	1.49474	0.218283	1.04091	0.432648	0.485415	0.76664	0.658342	1.38466	0.197536	0.493381	0.359636	1.21012	0.644181	0.24332	0.737229	1.02085	0.292712	0.727739
ENSG00000211685.3	63.5849	1.69555	6.68073	26.3745	10.6816	28.173	1.04155	44.7678	244.683	37.5972	11.3841	10.4001	0.751852	21.0966	3.82738	29.6088	17.273	3.37925	1.22828	0.287626	11.3344	19.3921	1.50544	11.8242	234.984	6.45598	2.673	2.80861	3.44507	111.546	202.82	1.27912	1.066	23.3471	33.657	5.73977	34.8337	1.23317	14.8586	5.94995	110.132	5.72793	17.255	3.25313	10.1676	0.356392	1.31038	48.5384	3.79533
ENSG00000213777.5	0.0236845	0.0625556	0.0562613	0.0228315	0.0441374	0	0	0	0	0.0204955	0	0	0.0332865	0.015493	0.0156071	0	0	0.0163634	0	0	0	0	0	0	0	0.0104752	0.0130454	0.0290137	0.0288556	0.0638986	0.0527187	0.0417273	0.0600657	0.152555	0.0134415	0	0.0509211	0	0	0.0292689	0.0163855	0.021648	0.0274229	0	0.0144211	0.0631137	0	0.0425529	0
ENSG00000225675.2	0.297205	0.156996	0	0.171901	0.0553859	0.115734	0.810092	0.114162	0.205517	0.154313	0.0436173	0.0888899	0.584774	0.311061	0.0587536	0.098696	0.0630729	0.287471	0.358249	0.894836	0.142648	0.104741	0	0.340614	0.26335	0.105158	0.0327401	0	0.0724189	0.694921	0.113407	2.0421	0.22612	0.601648	0.269873	0.0572342	0	0.13079	0.171634	0.293825	0.16449	0.05433	0.20647	0.0648773	0.235253	0.593987	0.107283	0.21359	0.161749
ENSG00000158483.14	2.40412	3.0431	1.59473	7.41176	3.30733	1.56767	1.73869	2.3849	1.77746	2.22271	3.14547	1.62801	2.82096	1.73583	4.89835	3.79096	2.81574	1.96655	5.52472	1.131	1.49135	2.55777	1.37558	1.55958	1.36659	1.43946	1.27734	0.791834	1.43688	1.41756	4.21538	2.07783	2.38705	1.73218	2.29115	2.30394	2.56002	2.41205	2.05198	3.76977	2.46346	4.81978	3.87339	4.09689	1.58812	2.37975	4.68704	2.59774	3.43302
ENSG00000112303.12	3.57127	0.682923	1.41693	2.20873	1.01379	3.14025	4.03411	4.38826	4.83875	3.01842	1.17409	0.890097	1.28626	0.485642	1.15979	0.637607	1.24958	2.87417	2.41727	5.68457	4.07938	0.755604	5.49411	1.34962	7.37241	1.99278	2.7144	1.75621	2.57317	1.95692	3.98884	0.101482	0.211006	4.54642	9.51639	3.85773	1.30721	0.966995	3.73299	3.40094	1.6117	0.198894	1.17083	3.45082	1.89391	3.90556	0.542911	2.30551	1.27136
ENSG00000142552.6	29.468	63.6854	20.0283	22.803	4.00612	45.8168	4.82804	12.3398	8.88948	15.119	48.434	63.705	4.87698	25.3645	4.6211	1.96963	11.841	3.69359	87.7501	6.69668	21.3622	8.5266	22.6714	59.7378	11.9713	67.7011	14.8651	2.5052	5.68937	11.1216	24.3781	15.9296	12.8435	4.62294	8.9833	4.7445	30.0679	37.8173	32.8573	5.03457	41.2746	3.72369	28.0972	20.2821	56.882	6.2756	36.6341	3.79721	9.78246
ENSG00000186265.8	1.41303	0.216703	0.948504	0.237276	0.314293	0.461496	12.3931	0.481491	1.29231	1.02161	0.227442	0.4567	0.0960914	0.14312	0.654792	0.085775	0.367587	2.3556	0.448708	1.76695	0.630072	0.265054	0.576538	0.397018	1.1309	0.358846	0.148128	0.212184	0.74415	0.54109	0.750796	0.0321223	0.161838	1.56026	1.26239	0.403782	0.176399	0.0802361	0.737046	0.495695	1.24245	0.299969	0.358879	0.129351	0.191502	2.01631	0.15631	0.646967	0.440326
ENSG00000231738.9	0	0.0828062	0.364532	0.0159066	0.00768758	0	1.32118	0.0158457	0.0285259	1.44933	0.0121082	0	0.0173929	0.0323816	0.141354	0.00456635	0	0.165305	0.414377	0.357085	0.336592	0.00726906	0.0427687	0.00945549	0.10966	0.536405	0.143147	0.0101069	0	0.0296786	0.0498463	0.0799459	0.0627712	0.334036	1.297	0.921519	0.363634	0.0121025	6.12248	0.305873	0.00570784	0.0150821	0	0.045025	0.00251178	0.989349	0.245699	0.00741161	0.202058
ENSG00000211679.2	1968.71	86.9357	324.745	1248.94	269.039	320.862	42.2537	647.439	2707.05	670.672	190.14	932.683	12.2518	67.3324	129.864	115.999	214.574	243.083	134.759	19.2186	756.746	473.049	128.877	143.718	1484.99	328.872	18.0614	28.7755	637.254	4786.76	3130.02	61.5629	53.7447	1042.27	941.581	143.223	693.944	175.176	423.951	461.482	1359.27	198.3	508.563	90.2915	159.106	22.3069	49.111	781.813	752.504
ENSG00000230107.1	5.53862	3.0191	0.587852	0.113599	0.109803	0.229445	0	0.28291	1.08651	0.407904	0.605305	0.308395	0.248427	0	0.562987	0.0326111	0	0.692042	0.887795	0.776137	1.15948	0.103826	0.610874	0.27011	0.626516	0.182419	0.454355	0.0721792	0.287144	0.423906	0.262303	15.4673	0	0.271086	1.10349	1.24814	0.190019	0.30251	0.396979	0.291256	0.407632	0	0.136443	0.321551	1.65031	0.431783	0.265862	0.423446	0.160335
ENSG00000276934.1	0.348893	0.184299	0.563568	0.470859	0.585164	0.0905745	5.46812	0.0670081	0.241259	0.120767	0.0512029	0.0521745	0.196135	0.0912898	0.114953	0.0772403	0.296168	0.964189	0.0700923	12.6055	0.401894	0.0614785	0.506406	0.159941	0.24732	0.0617234	0.230604	0.598355	0.255041	0.376512	0.887532	0.799083	0.0884819	0.898905	0.0792017	0.201564	0	0.204716	0.201483	0.172462	0.241372	0.0637787	0.161585	0.380801	0.0212435	0.418374	0.377821	0.15671	0
ENSG00000171243.7	0.299825	0	0.0194241	0.0262752	1.02859	0.212281	0.255385	0.471143	0.989524	0.0235868	0.0100004	0.0203803	0.411801	0.0267446	1.7512	1.59909	0.0144611	0.169484	0.123207	0.205164	0.752231	0.0600366	0.0282588	0.234284	0.169064	0.156717	0.225196	3.35568	1.94266	0.0612803	0.0216679	22.4378	6.70516	2.24472	0.216564	0.131224	0.0293007	0.0499786	0.118055	0.134734	0.141427	4.97017	0	0.743741	0.066385	2.04281	0.0614933	2.6322	2.29929
ENSG00000120457.10	2.91847	0.751884	1.05366	0.43078	2.02539	3.9458	0.24436	2.08738	3.11556	1.26753	1.22258	1.97593	0.895539	0.119092	1.16516	0.387788	0.392221	0.975774	0.72597	0.134961	0.89765	0.40344	0.251669	0.581693	0.919041	1.71047	4.48366	0.729898	1.49889	1.52315	1.37361	0.208975	0.0769527	9.14782	1.83163	0.254982	0.486313	3.48799	0.46728	1.32264	0.790067	0.358023	0.632388	0.614194	0.848194	5.55713	2.3549	3.31806	1.02086
ENSG00000092529.21	0.288615	0.586965	0.178253	0.0625998	0.497512	0.0842919	0.676052	0.0623602	0.540522	0.212292	0.0794188	0.134876	0.101406	0.0235993	0.280523	0.10383	0.0765625	0.882354	0.0652304	0.665308	0.398259	0.273356	0.112209	0.206731	0.14705	0.0446771	1.0651	0.23865	0.219768	0.123287	0.21567	0.40043	0.237884	0.690488	0.74527	0.159792	0.170642	0.0582131	0.25001	0.196166	0.279539	0.408888	0.0751884	0.110254	0.17793	0.451842	0.260455	0.278717	0.0785373
ENSG00000234409.6	0.316362	0.11141	0.26052	0.0813249	0.0196519	0.123194	0.0359294	0.0607602	0.486142	0.255514	0	0.0473097	0.0148206	0.0137963	0.118132	0.0233461	0.0895177	0.408	0.275413	0	0.18221	0.0371641	0.153063	0.19337	0.0373766	0.0652963	0.412397	0.0516727	0.0770867	0.455208	0.456041	0.408735	0.0267439	0.737462	0.131664	0.101539	0.136034	0.0773448	0.223296	0.182445	0.102137	0.115664	0.122099	0.253216	0.192628	0.056202	0.228395	0.0568393	0.0143479
ENSG00000085999.10	2.41336	0.881298	4.46161	9.20463	0.469297	0.796771	0.643508	1.71296	1.83814	0.644684	3.04903	4.33081	2.68391	6.44509	0.235088	0.882733	1.1468	0.297227	2.59285	4.73884	0.44822	0.323566	1.9799	0.444941	1.9618	0.371263	0.563498	0.3342	1.58519	6.95452	3.20641	5.72151	0.59874	3.44687	0.357296	1.18208	2.1093	1.96247	1.4038	0.246371	1.20503	0.268538	2.40551	0.73296	5.44018	2.17397	0.615488	1.03686	2.07008
ENSG00000110172.10	3.43199	1.79955	3.17384	3.04921	1.38819	1.79424	15.2281	1.88631	2.32583	2.2281	3.79031	4.17206	3.14741	4.98865	1.88739	2.51223	2.79252	4.53247	3.11062	26.1721	1.54855	2.08179	3.75819	1.62405	1.71532	1.19054	1.42429	3.56486	3.58783	4.68506	2.1625	3.23221	1.21532	4.66566	1.71795	2.57056	2.32241	3.55421	2.59693	2.25154	2.26272	1.1738	5.92209	1.6468	2.20813	2.36855	1.39299	2.64972	1.78604
ENSG00000165646.10	0.196091	1.78249	0.364879	0.126019	0.266456	0.64163	1.2527	0.180459	0.668566	0.3217	0.389701	0.50706	0.476537	0.245852	0.269198	0.0904414	0.164723	3.26275	0.221594	0.599621	1.20782	0.496702	0.43201	0.608647	0.709495	0.415567	0.63904	0.26023	0.457898	0.146954	0.387109	0.122355	0.0103604	1.18786	2.39264	0.24388	0.0526987	1.09664	0.550477	0.0807751	1.66183	0.156826	0.151361	0.11593	0.402963	0.908995	0.162211	0.374327	0.55583
ENSG00000250697.1	0.034426	0.200037	0.0327108	0.0663724	0	0.111715	0.175941	0.132237	0.039676	0.0744768	0.303138	0.205927	0.0483827	0	0.0113426	0	0.0730589	0	0	0.323909	0.727021	0.0303311	2.92671	0	0.0610091	0.137034	0.00948093	0	0.0419423	0	0.0109468	0.36391	0.0436535	0.0633549	0.0586125	0	0.0370075	2.24722	0.0994039	0	0	0.0314659	0.0398598	0.300596	0.492594	0.0229343	0.031067	0	0.0468396
ENSG00000253270.1	0.216508	0.0762455	0	0.13914	0	0	7.1308	1.17817	0	0.249808	0	0.053962	0	0	0.689569	0.439377	0.68921	0.199445	0.724937	3.80257	0	0.190755	0.0748223	0.16542	0.767382	0	0.0596263	2.38701	0	0	0	0	0.366053	0	0	0.0694899	0	0.0529323	0	0.80267	0	0.197892	0.835606	0	0	0	0	2.10703	0.0490963
ENSG00000237595.3	0.158379	0.234254	0.0752442	0.702306	0.147574	0.246696	0.215847	0.304182	0.438076	0.0548217	0.0464869	1.32633	0.556469	0.725213	0.083492	0.0175315	0.0672224	0.0656537	0.35	0.17882	1.09463	0.111632	0.0985207	0.435628	0.140338	0.196134	0.244259	0.0776062	0.0771833	0.398806	0.372676	0.167419	0.803322	0.0874405	0.323581	0	0.204306	0	0.12195	0.195722	0.0876561	0.115809	0.256729	0.0345728	0.0675042	0.105511	0.257266	0.0711382	0.323233
ENSG00000226284.1	0.252931	1.00206	0.660906	1.15815	0.53027	0	14.8655	0.242889	1.16601	0.711345	0.510396	0.756481	0.044434	0.41363	1.02086	0.174986	0.134193	1.31061	0.190551	9.40018	0.455241	0.222845	0.852244	0.0724684	0.28015	0.139833	0.191557	0.774606	0.385193	0.284327	0.201069	0.557017	0.881997	0.523658	0.394746	0.547966	0.543795	0.324645	0.912912	0.39071	0.349967	0.0577957	0.585708	0.621142	3.46513	0.758253	0.171189	0.369225	0.258101
ENSG00000148677.6	1.3454	0.485791	1.39973	1.55962	1.20601	0.243164	0.348147	5.1025	1.62908	0.670547	0.174954	0.764031	2.23789	0.0334206	6.51452	0.113109	0.126496	0.176492	1.60805	0.737086	5.18228	0.0900277	0.211877	0.644086	0.72434	10.1459	1.23351	5.23644	1.68064	0.107208	0.698579	0.135018	0.0431902	2.22523	5.01618	0.672321	0.109844	2.83542	0.573703	0.25255	1.1782	0.07783	1.04508	0.539048	0.658464	1.21397	0.384217	4.18423	0.810995
ENSG00000159263.14	0.850064	0.439732	0.0585905	0.220785	0.393984	0.0628884	0.382668	0.384894	0.111675	0.0743231	0.184222	0.151491	0.058806	0.818243	0.0899732	0.0341283	0.752449	0.213011	0.0486671	0.389546	0.0803315	0.27552	0.237452	0.151434	0.0624442	0.122725	0.0897615	0.242798	0.0965901	0.174282	0.190474	3.57727	0.111701	0.162113	0.194972	0.882118	0.6676	0.985287	1.21243	0.0762017	0.344324	0.152979	0.285582	0.211521	0.0603409	0.627925	0.194762	0.0751767	0.0868938
ENSG00000178623.10	0.794728	0.293865	0.56635	0.389437	0.610921	0.554473	0.270773	0.330709	0.70984	6.44739	1.89528	1.89163	0.325768	0.190616	0.185474	0.406866	4.89808	0.398076	0.379192	0.199399	0.4768	0.309253	0.700351	0.333961	1.84852	0.398358	0.463271	12.6074	6.12413	0.541981	0.558065	0.116679	0.478678	0.706901	1.07118	9.71194	2.84062	0.548888	0.529067	0.163685	0.517738	0.617434	1.33424	1.22883	0.274208	0.697097	0.388475	0.321267	0.238786
ENSG00000116690.10	1.11586	2.24836	0.146025	0.193235	4.73174	0.832625	2.91402	2.52169	2.09461	0.332473	0.926678	0.66448	0.713693	0.0480791	1.62031	1.13534	0.262333	1.26028	0.087254	1.73516	1.77028	1.26571	0.0484921	21.748	0.574307	0.691525	13.2364	0.0736675	0.879192	0.0841256	0.123232	0.08829	0.177929	4.42066	5.02071	0.173711	0.179571	0.382259	1.04185	1.47805	2.96773	4.13463	0.170202	0.809512	0.762834	0.592032	0.391941	3.37638	1.2864
ENSG00000006377.10	0	0.154856	0.00464249	0.0941992	0	0.0317103	0.43282	0.00938386	0	0.00845611	0.0645344	0.00730655	0.0137335	1.51494	0.00321961	0	0	0.0202538	0	0.0183884	0.173534	0.456303	0.0506553	0.0895927	0.00865872	0.0302533	0.0269116	0.0119706	0	11.0639	0.00621453	2.9095	0.0123911	0	0.00554573	0.00940904	0.661789	0.0860055	0.479669	0	0.0743641	0.0535896	0.282856	0.575939	0.00297496	0.735621	0.114639	0.00438916	0.00664772
ENSG00000176383.8	0.359308	2.25104	0.252641	0.547261	0.0602631	0.517694	0.526409	0.883307	0.40582	0.105716	0.917526	1.483	0.151493	0.639301	0.144429	0.0119319	0.183006	0.193629	1.46535	1.44693	0.196598	0.481184	1.70612	1.16948	0.18466	0.772326	0.0910371	0.105637	0.166347	0.239114	0.418167	0.291193	0.154909	0.310783	0.122349	0.10379	0.115875	0.173932	0.982156	0.0444026	0.348008	0.0919556	0.424342	1.2471	3.57481	0.119684	0.564194	0.180755	0.317765
ENSG00000262920.4	0.234049	0	0.481841	0.150413	1.09041	0	1.99359	0.224756	1.88819	7.08875	0.0572477	0.116668	0.21929	0.102067	2.98175	15.4583	0	0.269504	0	1.76171	5.76653	0.687364	0.0808843	0.0894113	35.8091	0.0345051	0.257829	3.34497	0.28515	9.05068	0.620194	0	0.791421	0.28715	0	0.300479	0.2516	0.343325	0.15018	25.6454	0.107947	67.3862	0	1.27727	0	0.207896	0.211212	1.19143	0.106148
ENSG00000236481.1	3.783	1.93778	3.64898	0.663047	0.213631	0.595204	0	0.22017	4.88837	0.347204	1.09355	0.514291	0.0805556	2.84954	0.491012	0	0.486562	0.950415	1.26667	1.29432	0.550212	0.202001	4.04091	0.788279	5.68837	0.35491	1.04184	0	2.93297	0.721649	0.911306	0.201966	0.290726	0.949354	1.49635	0.11038	0.123232	0.252239	3.08941	0.424997	0.634463	0.314338	0.265461	0	0.977203	0.305479	0.310353	0.978319	1.01382
ENSG00000248498.3	0	0	0	0.611309	0	0.012105	0.0317738	0	0	0	0	0.0976214	0	0	0	0	0	0	0	0.175488	0	0	0	0	0	0	0	0	0	0	0.0355848	1.00223	0.638568	0.720815	0	0	0	0.355675	0	0	0	0.051143	1.59806	0.203572	4.56533	0.0248508	0	0	0
ENSG00000118113.10	0.0294093	0.25892	0.0419161	0.207901	0.137015	0.763481	0.283903	0.0282416	0.0677884	0.26722	0.345285	1.23876	0.241104	0.192378	0	0.0217028	3.86957	0	0.0492358	1.86317	1.31744	0.0259111	0.569154	0.0112349	0.0781779	0.229793	2.09503	0.0120089	0.131378	0.0352638	0.196384	0.224524	0	0.0270613	0.133523	0.0849523	1.04328	0.244462	0.00943537	0.096916	0.454394	0.0179204	0.0681026	0.0855972	0.0746119	0.163269	0.132699	0.22016	0.280097
ENSG00000003147.16	15.3045	6.50107	5.70289	17.4436	9.56689	2.82646	9.33247	4.5659	7.42547	9.60642	9.28361	7.98618	6.88081	5.6615	9.02703	13.9358	14.1265	12.2686	5.81432	7.71535	4.37562	11.3227	4.06502	6.93382	6.99125	3.53226	6.05568	21.1286	10.1499	21.7017	8.13139	3.83025	14.9941	8.28092	6.80461	11.4188	7.0594	20.7722	7.41497	8.77104	11.7798	12.0235	11.9677	11.6877	5.64744	9.77343	4.14773	9.71866	6.53947
ENSG00000156076.8	2.44803	0.105256	0.162283	1.82478	2.67887	0.775927	0.92136	3.44424	53.7369	9.85924	0	0.244766	1.10015	0.0279305	36.0941	27.0823	1.35921	2.09448	0.814912	0.642785	5.81333	0.639527	0.118047	0.946068	0.920637	0.736498	27.2928	2.45836	2.1155	0.179193	0.0407317	0.137913	134.238	11.8129	3.82867	0.630397	0.351899	35.6385	2.91785	93.36	26.0932	8.11756	2.02694	3.10688	1.32158	21.9123	2.51742	3.36263	4.5701
ENSG00000160867.13	0.460634	0.151157	0.576948	0.390221	2.00297	0.5345	0.404249	2.52003	2.63027	0.440889	1.3674	1.00196	2.6778	4.41021	2.22365	2.63444	2.76234	1.39354	2.80427	0.0788008	1.83235	1.61722	0.520982	0.647894	1.13173	0.549452	5.12817	2.73591	11.0711	0.815946	0.102087	2.51456	1.33635	8.5799	1.35859	7.4258	2.57341	3.34779	0.866558	2.34597	3.62133	2.80684	1.38184	2.15578	1.26425	2.37592	0.730605	8.5268	1.71402
ENSG00000250899.3	0.517919	0.526905	0.847531	0.7489	0.848992	0.653598	0.604543	1.77758	0.873244	0.352737	0.534877	0.717139	0.23589	0.313695	0.442408	0.498985	0.793814	0.503606	0.346831	0.685833	0.230168	0.245057	0.606563	0.6815	0.475919	0.640534	1.36824	0.97518	0.43235	0.940156	0.311078	1.46164	0.437827	1.79154	0.212283	1.67153	0.37117	2.13147	0.664654	0.414837	0.404755	0.245459	1.21044	0.376857	0.592746	0.575055	0.346211	0.887442	0.867792
ENSG00000227471.7	1.24676	0.331972	0.163731	0	0.17945	0.0263143	0.120874	5.20759	0	0.00877147	0.0223137	1.38696	14.4094	0.00663052	9.71846	0.0953715	0.0322668	0.00700306	0.122182	1.50686	0.306497	0.0357223	1.42921	0.429819	17.7028	5.56349	0.0279153	1.3907	0.037048	0.492241	1.93389	0.0803612	1.02825	0.0746159	0.0287627	0.0487996	0.0108963	0	0.0390241	1.45304	0.0841499	0.13897	5.80941	2.09096	3.48399	0.0067527	0.073178	1.22016	0.0689563
ENSG00000261496.1	0.0640337	0.0451003	0.0912651	0.0617276	0.099442	0.0554116	1.38175	0.0409942	0.122998	0.203177	0.0469874	0.0797982	0.0599958	0	0.0351629	0.0472541	0.0226487	0.589871	0.0214405	0.321325	0.0307338	0.0376113	0	0.0978484	0.0189132	0.0283209	0.188105	0.130736	0.0520095	0.0191952	0.0542974	0.582875	0.0270657	0.216045	0.157476	0.10276	0.206506	0.203516	0.246527	0.105509	0.103366	0.117056	0.0494272	0	0.0194945	0.199074	0.558596	0.0383488	0.0871234
ENSG00000249406.1	0.281194	0.403174	0.20993	0.0387238	0	0.0782136	0	0.0385756	0.0462965	0.0347618	0.0294768	0	0.225824	0.0262771	0.119118	0.0666992	0	0.0277535	0.0403511	0.529142	0.0385607	0.141569	0.0832944	0.0460377	0	0.142133	0.0221259	0	0.146823	0.0722509	0.217149	0.106159	0.0509377	0.0369633	0.0683929	0.0386791	0.302279	0.206241	0.154655	0.049642	0.0277909	0.0367165	0.0465111	0.0876887	0.0489184	0.160568	0.253757	0.0360863	0.0819832
ENSG00000270133.1	0.576825	1.6541	0.743832	0.39718	0.230346	0.267405	1.4038	0	1.51952	0.249579	0	0.0616144	0	0.431227	0.0543004	0.273646	0.612069	1.19557	0.082774	1.39558	0.870115	0.145204	0.256298	0.0944393	0.292068	0.0364455	0.453879	0.504725	0.20079	0.592846	0.707476	1.01625	0.104491	0.454947	0.327361	0.238033	0.0885827	0.42307	0.396563	0	0.570086	0.150636	0.381641	0.35976	0.150523	0.768553	0.594906	0.259089	0.280293
ENSG00000123572.15	0.802706	1.06191	9.34993	0.0475139	5.94418	1.9879	0.317874	0.0304277	2.15049	0.286381	3.76403	0.139519	0.274611	0.0460597	0.548668	0.60795	0.205466	0.111889	3.79109	0.89438	0.5289	2.37913	2.27034	0.193673	0.0499136	1.07441	0.401408	0.0733177	0.0643396	1.32344	3.6518	0.155066	0.138393	0.0323955	0.461547	0.0542388	1.98315	2.44793	0.518452	0.0739626	0.338556	0.109409	0.0326107	0.107593	0.0267958	5.24905	0.638602	0.207156	4.04766
ENSG00000124107.5	138.375	173.881	34.5762	10.0848	269.092	501.701	42.5798	280.315	242.507	488.467	7.30312	428.193	171.664	7.5831	467.411	376.169	304.82	73.7624	120.081	34.4774	534.955	451.44	82.7821	372.582	452.769	950.371	667.606	670.213	45.8842	8.49269	43.7849	311.984	15762	231.551	1279.41	651.649	404.187	15.8851	1211.07	522.857	187.393	2775.1	207.685	1016.47	460.489	295.879	205.86	476.092	328.032
ENSG00000147571.4	0.0218426	0	0.0103772	0	0	0	0	0	0	0.0189016	0	0	0	0	0.10795	0.0120891	0	0	0	0.123308	0.0419345	0.0192444	0	0.100131	0	0	0	0.0267573	0	0	0.00694553	0.0192411	0	0.0200987	0.0371884	0	0	0.0160203	0	0.0269927	0.0453335	0.0199644	0	0	0.0132996	0.043654	0.0197113	0	0.0297187
ENSG00000258227.5	4.37511	8.58475	5.60748	5.18538	1.55156	15.7497	4.1577	2.52398	3.78174	0.621587	15.1177	1.40985	2.02476	4.12203	1.10264	0.736383	4.12276	6.41202	6.3216	39.337	7.59252	3.02766	13.904	6.58573	1.99623	2.79785	4.63529	0.699941	3.90825	1.46812	4.83288	0.381089	0.134555	1.13414	7.3331	0.675915	5.5982	6.59743	3.99102	1.97707	9.14816	0.55955	0.822229	1.00672	1.17541	1.83254	5.1489	0.645271	5.25306
ENSG00000280114.1	0.0249468	0.118601	0.118519	0.0961933	0.0232448	0	0	0	0.0575022	0	0.109834	0.149224	0	0.0979118	0	0.0138072	0	0.15512	0.125294	0.0469441	0.0957882	0.153856	0.0775914	0.0285904	0	0	0.00687034	0.1528	0.516688	0.067304	0.15072	0.175805	0	0.160685	0.0849469	0.0480411	0	0.0548913	0	0	0	0	0	0.517337	0	0.0166193	0.0225127	0.0336156	0
ENSG00000211593.2	30.1554	0.937017	7.16324	18.8096	4.13208	12.0881	78.5682	27.2547	64.3972	11.5126	0	13.2633	0	22.0465	3.79888	4.90883	4.70557	9.19151	5.34546	41.7247	7.66242	4.68855	5.51716	6.09879	14.1461	5.88403	1.22129	0	39.981	47.0591	43.9959	1.56258	0	69.3694	83.5557	11.1019	7.62744	1.30102	12.8048	17.5367	28.2253	0	22.5921	0	8.64053	17.135	4.00192	13.1463	0.603368
ENSG00000141639.10	0.150757	0.0117112	0.0273853	0.012823	0.227234	0.0258997	0.377682	0.919724	0.158417	0.201443	0	0.076254	0.068548	0.00870141	0.15924	0.0834391	2.34307	0.137855	0.0178159	0.225283	0.225586	0.125011	0.0183881	0.0558982	0.133584	0.045105	0.500664	0.309608	0.237693	2.29682	0.0070497	1.02335	0.269881	0.461042	1.31357	0.14516	0.00953304	0.217892	0.072551	0.0712335	0.12577	0.170216	10.5245	0.053235	0.0593958	0.192005	0.164057	21.5213	0.132723
ENSG00000254166.1	0	0.0485104	0.130888	0	0	0	5.9449	5.20308	0	0	0	0	0	0	0	0	4.48247	0.761368	0	2.07373	0	0	0.0952098	0	0.488239	0	0	8.3248	0	0	0	1.53703	0	0	0.0521178	1.32637	0	0.0673553	0.0883891	0.113487	0.0635328	0.0839376	0	0	29.9991	0	0.0828736	0.577479	0
ENSG00000225345.3	0.120861	0.145929	0.492171	0.615832	0.048264	0.0448232	2.29426	0.0497412	0.19899	0.231588	0	0.21947	0.303321	0.101649	0.0511987	0.0477806	0.146567	0.274364	0.242809	3.15158	0.049722	0.0760608	0.268509	0.0593632	0.122393	0.00763638	0.0713255	0.528772	0.252427	0.807419	0.0768634	0.410657	0	0.127099	0.0293963	0.332498	0.408334	0.227945	0.398838	0.27738	0.0597247	0	0.139938	0.15076	0.0420518	0.172536	0.311625	0.0775523	0.0704753
ENSG00000138772.11	10.5721	8.03461	23.3225	2.07378	14.7548	0.832594	3.22772	24.4364	4.74635	3.98793	6.32879	0.836238	20.9281	8.09906	17.5985	20.4814	4.30014	17.0218	17.3998	18.223	19.5075	7.25689	23.1492	6.15236	6.40649	9.72701	12.5068	56.9694	10.7483	1.20101	25.2036	3.11204	6.69873	7.06447	17.9847	31.7613	12.0791	3.91322	6.26868	3.48774	9.55782	12.5493	32.1826	11.7472	36.492	7.39804	10.1224	11.9291	26.8754
ENSG00000153976.2	0.577107	1.78169	1.20638	0.90248	0.191195	0.799041	0.808358	0.529563	0.679896	0.51605	0.583456	0.508225	0.216286	0.243283	0.109861	0.113568	0.762059	0.416439	0.334939	0.965319	0.535514	0.13559	2.18055	0.749585	0.284094	2.55243	0.257829	0.408466	0.171871	0.449795	0.68918	1.50253	0	0.554633	0.1674	0.370454	1.02018	1.00646	0.876391	0.158484	0.532341	0.0586094	1.38094	0.72787	5.7433	0.760385	0.370345	0.172811	0.305357
ENSG00000121957.11	3.92835	1.23979	2.88053	5.72845	0.969372	3.0519	7.77683	2.42567	1.68819	1.29279	6.10107	2.99329	7.13804	3.98519	1.95517	3.14155	1.85016	5.80188	4.5772	10.7047	1.18241	1.08525	4.7156	2.20813	1.74412	1.36013	1.7546	2.72219	1.28777	6.7961	2.31568	3.7794	0.733474	3.45389	1.11943	1.93132	2.80484	4.93533	2.92786	1.02851	2.13329	1.31223	2.90057	2.11656	3.37122	3.15209	2.54613	1.9869	3.45944
ENSG00000151962.6	0.00836928	0.0221049	0.00397615	0	0.0233949	0	0	0	0	0.0289696	0.0061413	0.475595	0.0352868	0.0437973	0.0744524	0	0	0.0173468	0	0.141742	0.0241017	0.0368688	0.0694155	0.0191833	0	0.0185078	0	0.0205049	0	0	0	0.0368624	0.0424502	0	0.00474974	0.00805855	0.0179937	0.0184152	0	0	0.00579005	0.00764964	0.00969029	0.118751	0	0.0223022	0.00755267	0.00751835	0.00569356
ENSG00000228692.2	0.0559852	0.0591473	0.0265979	0	0.104332	0.0726702	0.572245	0.0537623	0.129046	0	0.0821629	0	0.0393411	0	0.129121	0	0	0.0386797	0	0.105351	0.0806124	0.0493258	0.0580432	0	0.0496079	0.0495223	0.169602	0	0	0	0.071209	0	0	0.257577	0.127091	0.107813	0	0	0.161655	0.207556	0.154927	0.0511713	0.0648219	0.122211	0	0	0.151568	0.125733	0
ENSG00000261121.1	0.0153545	0.121663	0	0.281229	0	0.0199305	0.0261573	0	0.141568	0.126227	0	0.0344423	0.0431587	0.0200879	0.0252948	0.0084982	0	0	0.138811	0.346723	0.088435	0.229977	0.0318378	0.140777	0.0544218	0	0.0126859	0	0.0187069	0.0138083	0	0.054103	0.0389401	0	0.026142	0.073922	0.0660234	0	0.029557	0	0.0318677	0	0	0.418968	0.0373964	0.0511451	0.0969941	0	0.0104455
ENSG00000161267.10	1.78611	1.7776	1.53549	2.3171	2.39129	0.864006	0.944952	0.660509	2.06701	2.46243	0.675667	0.776967	1.96452	2.59313	2.79621	2.40282	2.61724	1.12159	3.12024	3.38888	1.33116	1.7333	1.1655	2.94121	4.47599	0.569164	1.63659	4.84258	1.21644	2.0419	4.09794	8.3881	2.1992	2.51119	1.74189	5.12734	1.02164	1.8389	2.92925	2.01074	3.06231	1.94687	1.4215	3.35807	4.64734	1.74665	2.14911	2.9117	1.19747
ENSG00000211947.2	288.592	10.475	77.0064	1414.49	53.0943	285.274	42.5941	442.948	1654.25	138.5	25.9963	534.48	2.64372	54.9624	33.4166	23.6857	117.018	26.4801	17.6359	10.1769	48.792	51.3087	77.4412	21.6483	623.948	67.1473	5.82812	10.9457	455.306	731.299	483.908	4.28074	2.38531	342.36	213.157	30.716	1603.66	19.5456	141.901	442.358	179.591	22.2083	162.444	9.58132	36.5088	8.72001	9.83169	544.835	19.4621
ENSG00000246465.1	0.163014	0.186573	0.0580845	0.825	0.27847	0.035266	0.023142	0.0521804	0.610587	0.358539	0.2193	0.294562	0.124096	1.03968	0.107419	0.0451113	0.028829	0.150166	0.627695	0.204503	0.0521603	0.251341	0	0.0934115	0.0601853	0.216293	0.0710821	0.0166411	0.182054	2.51661	0.419002	5.21741	0.103354	3.57497	0.115642	0.0392403	0.160634	0.647626	0.261498	0.0839372	0.131572	0.0372492	0.157287	0.266883	0.33499	0.343895	0.183885	0.0244066	0.221794
ENSG00000136842.12	2.24505	1.87732	0.181365	0.289144	0.779166	1.46297	1.51745	0.864112	1.278	1.33713	0.360161	1.9709	0.491806	0.903739	1.16195	0.261592	0.66548	0.395622	0.465637	0.256559	0.933579	1.72175	0.452324	2.08337	1.35306	2.04217	0.98876	0.278361	2.55804	2.52577	0.306364	0.752634	0.495599	1.15418	1.25348	0.446343	0.429918	0.873312	1.67093	0.336971	1.17589	0.348925	0.736676	1.03174	0.417841	1.42297	0.336299	0.922663	1.50256
ENSG00000034053.13	3.16963	8.29128	1.61775	6.71165	3.46543	2.77044	1.95591	2.51136	6.70658	3.16957	1.55176	1.42345	0.151706	11.885	0.465581	0.382901	2.99364	1.28477	0.394288	1.23722	2.05824	3.44104	7.66089	2.88469	1.08691	2.76684	0.752654	0.577013	0.866782	0.917794	1.2856	9.3575	0.44174	2.76306	3.03797	1.47401	3.70268	5.13533	5.93618	0.563898	5.03059	0.596459	1.20437	2.9936	0.280827	5.27895	5.70301	1.9482	0.637537
ENSG00000277775.1	0.32801	0.0433171	0	2.52958	0	0	4.19089	0.0787468	0	0.0354807	0.0601728	0.245258	0.115247	0.0536411	0.0270181	0.0907715	0	48.7799	0.494227	3.70344	0	0	104.571	0	0.0726617	0.0362681	0.0225835	5.02269	0	0.14749	0.208603	0.433416	0	0.226367	0	0	0	0	0.0789266	0	0	0.149903	0	0.0895022	0.0499301	0.0546295	0.0740014	0	0
ENSG00000082293.11	0.0475193	0.0041836	0.00376265	0.022904	0.0221387	0.0257006	0.715077	0.0418299	0.0684575	0.12679	0.00871731	0.0355309	0.00278267	0.0181325	0.0326179	0	0.0126057	0.229815	0.015911	0.231003	0.0266088	0.00697782	0.0615827	0	0.0842127	0.0105084	0.00327171	0.0776154	0.00964905	0.0213671	0.0277022	1.67439	0	0.032794	0.0292156	0.0381292	0.0127706	0.014522	0.0304912	0.0342554	0.00547915	0.00361945	0.00458498	0.0302547	0.0132613	0.184666	0.0250149	0.0337946	0.00538784
ENSG00000235961.5	3.00566	1.1122	0.253698	1.32369	1.67752	1.68336	0.571813	0.410239	0.31651	0.587528	0.212716	0.273792	0.0643278	1.86632	0.110592	0.422217	0.469492	0.432183	0.10728	0	1.8234	2.87666	0.126544	2.50044	0.202788	2.50349	0.449595	0.0747606	0.53906	6.14692	0.179505	1.97568	0.793213	0.112312	1.09966	0.220361	1.75493	0.604277	6.44665	0.131982	1.34052	0.850662	0.565292	2.93084	0.0464492	1.82956	1.63845	0.335795	1.03793
ENSG00000146221.9	0.0219779	0.0812672	0.21405	0.0105932	0.102393	0.0213959	0.823695	0.0316579	0.0886532	1.04603	0	0.0246498	0.00772199	0.0287531	0.0868948	0.018246	0.0699622	0.903467	0.099345	0.206787	0.0791143	0.0774545	0.0113929	0.0629698	0.126583	0.277031	0.13316	0.0134615	0.0133882	0.0395295	0.087357	0.106482	0.0139344	0.182008	0.29935	0.550209	0.389827	0	3.88166	0.339498	0.0380119	0.0803524	0	0.0959515	0.0234185	1.09811	0.198334	0.00987167	0.186893
ENSG00000186480.11	17.5348	8.5017	13.744	13.3963	7.56272	9.69037	17.8695	12.7864	14.5793	16.3125	14.2424	15.0995	11.5691	29.0349	8.04995	5.20766	4.80097	10.6665	8.92277	28.6352	9.07198	13.342	8.0223	7.84154	13.2792	18.2673	34.18	30.5294	21.5657	23.0766	12.6196	10.2488	4.26197	15.6506	11.817	13.363	14.8098	6.90111	15.7306	31.0376	10.5723	12.1111	15.3846	11.6605	15.9363	21.0809	9.49935	8.46495	7.72641
ENSG00000143382.12	4.10809	5.45282	4.7772	2.88928	2.37286	9.59017	6.00754	10.2801	8.97393	1.41019	7.28242	1.67297	2.55538	1.96403	1.46402	2.65651	2.50203	2.10696	2.30013	9.25882	3.25939	3.5548	4.13958	5.741	2.05222	2.67672	9.8504	0.667568	5.26037	6.23903	4.54871	0.604673	0.232554	5.37121	5.27545	5.55494	4.33728	2.75941	3.14705	2.00089	5.69863	1.34102	3.15483	1.65855	4.30876	4.42282	4.8374	2.06644	5.0654
ENSG00000232023.2	0.249283	0	0.0236863	0	0.139366	0	0.0849338	0.143631	0	0.0215718	0	3.24323	0	4.82674	0.0164267	0	0	0	0	0.187637	0	0.0439262	0	0	0	0.0220506	0	0	0	0.0448362	1.55364	1.09797	0	1.19278	0.0565894	0	0	0.0365672	0.0479864	0	0	0.911394	2.6554	1.74132	0.349104	0	0	0	0
ENSG00000243649.7	6.58953	13.047	4.76161	5.31844	2.62693	7.18327	1.06856	3.4457	26.6777	6.79372	3.63269	10.9737	0.270152	0.397075	10.3178	8.11916	1.78919	4.44082	8.5839	3.27451	4.60328	4.78362	17.1948	7.28917	33.8681	3.44242	4.56569	5.51093	8.84997	0.606549	10.0349	0.481251	1.07761	2.1101	6.51864	7.23459	4.33575	2.65151	7.12135	2.75886	7.1718	0.980191	0.648167	7.73694	11.3551	1.21767	0.797341	4.41998	5.27201
ENSG00000129596.4	0.523483	1.40702	1.06795	0.43042	0.516462	1.43893	2.70159	0.576625	2.04062	1.01259	0.395425	0.909466	0.530143	0.0302144	1.01457	0.451639	0.17971	1.64879	0.154658	0.898157	1.95829	0.461215	0.287326	1.09401	0.75035	2.2676	0.848043	0.528105	0.937906	0.166154	1.11135	0.596764	0.234281	1.99759	1.59029	0.252024	0.811003	0.756601	0.666856	0.361509	1.11843	0.534762	0.570456	0.588163	0.42655	1.21033	0.597454	0.836785	0.691296
ENSG00000141505.10	1.67256	0.399007	1.26455	0.728149	0.720578	0.962958	0.0765945	0.449033	1.57527	1.27617	0.692838	2.25915	1.38384	0.441165	0.832536	0.233916	0.954171	0.291996	1.14715	0.406114	1.06173	1.19632	0.699213	0.917205	0.54979	0.795422	1.77811	0.0991405	0.503957	0.92998	0.709126	0.499041	0.775373	1.92792	1.65347	0.294386	0.570328	0.2836	0.553918	0.922338	0.914496	0.583555	0.437288	0.579066	0.607754	0.5092	1.23346	0.492759	0.997134
ENSG00000038945.13	19.4272	6.42214	16.0939	9.33672	6.15855	47.7039	17.3157	13.8624	13.0421	4.09178	26.2221	3.70004	15.9496	2.41856	4.63253	3.34054	9.33886	5.08208	14.3141	24.4122	24.08	2.54293	12.3093	4.67246	9.80556	23.6664	28.5714	1.50094	14.9592	5.9827	13.2302	0.741085	0.579889	30.1944	30.2652	1.05099	12.8791	14.4197	5.63485	6.09923	11.324	1.0292	4.35085	2.48156	7.63374	19.1302	10.329	11.437	13.3482
ENSG00000236711.2	0.0668712	0.0706481	0.0635395	0.128926	0.186927	0.0434003	1.36703	0.0642161	0.077069	0.260403	0	0	0	0.087486	0.0881304	0.074022	0	0.323405	0	0.125836	0	0.353501	0.207988	0.0766382	0	0.118303	0.165747	0	0.0814713	0.902061	0	0.117813	0.16959	0.246129	0	0.0643884	0	0.147139	0.193088	0.165276	0.231315	0.122243	0.0774262	0.145974	0.0203584	0	0.120693	0.0300361	0.045492
ENSG00000259417.2	0.0538075	0.0361751	0.0162676	0.033008	0.268915	0.0444459	0.124997	0.380487	0.315703	0.0190483	0.00358941	0.0731503	0.106558	0.0159989	0.227246	0.0379027	0.0259523	0.0946277	0.00491358	0.165687	0.197214	1.20242	0.0152142	0.0392423	0.125697	0.0216346	0.214196	0.233697	0.154949	0.0131971	0.0139989	0.068944	0.105446	0.999233	0.133252	0.0282599	0.0210336	0.455641	0.0282486	0.725393	0.18951	0.22802	0.00566368	0.0213558	0.09382	0.13035	0.0485574	0.309795	0.279528
ENSG00000165323.14	0.0384579	0.118196	0.0448468	0.153347	0.0488648	0.0805516	1.19714	0.0453243	0.0684986	0.0703412	0.0641365	0.0444403	0.044222	0.0102914	0.0345574	0.0270902	0.0259685	0.943242	0	0.427634	0.0587311	0.0246424	0.188484	0.0901533	0.0604094	0.0804069	0.0813604	1.56109	0.0319462	0.360001	0.0344632	0.163228	0.0132998	0.310444	0.012897	0.018515	0.0845625	0.148727	0.312947	0.0194423	0.147542	0.0591177	0.0769121	0.0267114	0.0133048	0.140912	0.0851861	0.0423995	0.067785
ENSG00000076067.10	5.49661	7.50146	7.34495	5.00715	9.79741	6.77949	17.9516	10.1855	15.171	4.90888	4.91812	26.68	3.55855	5.99925	8.46484	12.0734	9.88998	10.483	2.70298	11.2725	4.69395	8.76154	5.72247	10.8792	12.6511	5.75425	12.4264	5.43922	7.06044	3.44572	5.25198	4.83521	6.06226	11.5596	6.1433	8.13045	5.82648	12.6531	7.5009	7.417	10.6136	13.1372	12.7461	6.66775	5.5609	8.35889	8.51125	6.84787	8.48895
ENSG00000064309.13	0.34339	0.540818	0.317218	2.11487	0.823609	0.536526	2.33453	0.671725	0.952747	2.29882	2.42411	0.499251	0.118417	0.750828	0.732264	0.341395	0.31039	1.88258	0.172467	0.610282	0.343363	1.76764	0.580169	0.736074	0.273283	0.500624	1.45094	0.284332	1.49139	1.54692	0.256802	1.22117	0.749909	1.48625	0.698324	0.517391	0.492186	6.74653	1.09558	0.353629	0.710494	0.659694	0.202477	1.45406	0.476248	2.01863	0.436134	0.6498	0.571036
ENSG00000188306.6	0.0737889	0.126679	0.0701126	0.12448	0.979757	0.023945	0.722797	0.0354296	1.1268	1.46863	0.0135364	0.289658	0.103704	0.0482681	0.0668575	0.102099	0.332764	0.20392	0.0185301	0.173567	0.0708319	0.308806	0.344256	0.105708	0.0163459	0.114224	0.0711251	0.361568	0.674245	0.44792	0.252233	0.357503	0.0701753	0.186718	0.607213	0.0710493	0.0198305	0.230011	0.159797	0	0.229719	0.859913	0.256307	0.765104	0.050545	0.639048	0.0832364	0.0828583	0.0627476
ENSG00000225490.1	2.37689	0	1.33192	1.11627	0.85182	0.59332	10.1749	0.0585261	0.561921	0.13185	0.58138	0.227851	0.128481	0.996676	0.200803	4.41883	0.452688	0.42107	2.63245	0.91749	0.117007	10.4708	0.947794	0.698475	1.24208	0.458238	0.621026	0.970569	3.34135	3.01448	0.542631	0.214749	3.16855	0.61688	0.276705	0.176049	0.917224	3.88895	4.28216	0.225948	0.716783	8.1887	0.423394	1.66299	0.649407	3.00452	3.18996	0.0273747	0.165844
ENSG00000158125.8	15.5089	6.76804	2.0741	1.08172	6.36191	4.61606	1.85456	3.6241	1.21605	1.14979	4.95686	24.4781	1.18868	1.38042	1.23791	1.57274	3.99861	4.30835	0.403765	47.201	6.187	4.78097	18.8051	3.14789	3.27479	3.58519	0.761058	4.27432	3.35321	0.200823	7.72927	0.575387	1.25301	0.51884	1.7806	9.90701	6.74555	0.556872	0.988693	0.634714	1.78051	1.23996	2.08785	4.17393	1.99536	1.50999	0.392966	1.05067	9.17195
ENSG00000162598.12	0	0.0644173	0.275194	0.00734719	0.049712	0.0445192	0.960816	0.0585526	0.0263519	1.3026	0	0.00569884	0.0482022	0.00498563	0.205917	0.0464018	0.00808737	0.042126	0.168431	0.229476	0.11706	0	0	0.078614	0.0540279	0.43822	0.0944555	0.0280098	0	0	0.0387769	0.120851	0.067652	0.126237	0.64882	0.484355	0.450626	0.0111802	4.26209	0.386168	0.0738198	0.062697	0	0.116462	0.0116018	1.37093	0.343901	0.0410806	0.217769
ENSG00000137868.17	6.8721	2.54895	0.443504	5.20927	8.37979	0.438044	0.111993	1.01851	1.83859	20.0155	2.03894	3.20165	0.0769939	0.057338	0.151621	0.0509395	1.67418	0.221043	0.515083	1.10513	3.07117	1.06188	1.94476	0.632878	0.512619	1.636	0.497284	0.0483197	0.245622	10.2082	3.03113	0.386073	0.00555744	0.508133	1.85551	0.641439	1.04121	2.11835	2.40866	0.129986	2.40139	0.0320469	1.20773	2.65965	0.895303	1.2438	1.21817	0.220478	2.43293
ENSG00000117650.11	3.844	3.04296	7.5326	15.0742	0.466744	1.88701	1.44698	4.56978	3.35089	2.21448	6.56031	9.8277	9.42742	8.96105	1.35621	6.55737	6.71338	1.05329	13.7934	8.42204	1.34323	1.51589	18.2669	0.723841	5.21051	1.30038	1.19359	1.13388	3.94032	21.8579	3.18912	16.221	3.38304	12.1143	1.09387	4.85466	4.60049	9.81588	6.38295	0.55174	2.44842	0.806208	13.8818	1.24797	18.1907	2.25615	1.13011	7.4884	3.29659
ENSG00000164932.11	80.9936	182.614	127.248	82.3208	7.60339	83.0857	26.574	34.8433	24.9985	37.7702	64.7936	58.375	12.3617	16.9445	6.30251	3.7076	43.6961	5.67707	77.8693	76.17	126.058	18.0238	108.505	62.658	47.7722	251.014	16.4052	1.74352	44.0209	39.9174	110.802	30.2072	1.46787	11.8915	52.2121	10.7259	85.2514	104.292	58.9415	6.91816	59.8668	3.03541	118.167	38.6495	16.8815	33.047	50.1087	9.31648	47.9474
ENSG00000166126.9	1.52338	0.341045	0.292944	0.300697	3.14984	0.508473	0.160654	1.09369	1.18719	1.07659	0.383262	1.29093	0.723856	0.0284716	1.84038	7.55216	0.885206	0.145344	0.96186	0.163809	0.306394	0.115044	0.180501	0.19953	2.44902	0.494093	1.00889	6.17609	2.84585	0.117427	0.620504	0.319511	4.14857	0.300377	1.20214	6.5588	0.920185	0.117053	1.91309	3.07487	0.853166	9.03069	0.310771	2.30404	0.106007	0.265798	0.0589176	4.34661	0.26649
ENSG00000149575.5	0.0867741	0.776183	0.137418	0.0613426	0.18327	0.401732	0.344925	0.161102	0.446698	0.23278	0.568822	0.0951607	0.0772371	0.0189208	0.202037	0.102457	0.0245536	0.443641	0.30798	0.0653156	0.155487	0.127421	0.143942	0.470721	0.210165	1.03366	0.360057	0.276377	0.394687	0.0156072	0.174753	0.0305757	0	0.324707	0.154305	0.0389911	1.37434	0.335193	0.345212	0.157276	0.284153	0.179776	0.0937726	0.397783	0.369848	0.389242	0.31323	0.122124	0.25974
ENSG00000213145.8	3.30928	1.76959	1.75262	3.29469	2.47692	1.10029	0.115524	3.98538	3.67326	4.30728	0.826026	1.08508	2.27779	1.2598	7.63234	4.22613	1.78452	1.64917	4.53665	0.204174	3.96431	0.955948	3.59966	2.62686	3.77355	1.42764	2.70051	3.38932	0.859235	3.58588	2.42803	0.513733	19.4164	1.28542	4.80297	2.59875	3.44079	0.497372	6.17447	6.20136	2.50524	3.95446	3.98865	5.18104	1.13135	1.85224	1.64006	3.54545	2.6757
ENSG00000120992.16	14.037	17.1055	22.9775	17.7812	22.4523	14.2035	59.9594	20.0712	15.8962	12.498	42.6391	11.7358	44.1376	13.0945	18.6911	22.5202	32.1587	17.516	141.39	35.2507	40.0512	15.0495	37.9568	14.0876	18.8383	16.5702	11.979	32.3326	20.6445	19.1967	21.2695	31.3461	29.872	14.9644	47.818	13.2738	28.0411	18.9108	16.406	13.9927	14.4449	18.0801	24.6407	9.12974	78.3537	14.5316	7.41898	42.9572	21.7215
ENSG00000128482.14	0.175345	0.102374	0.0745354	0.0978593	0.214977	0.167707	0.188659	0.168383	0.233993	0.103819	0.277648	0.138008	0.0843054	0.138847	0.0638535	0.0561854	0.195851	0.178528	0.0463507	0.0520987	0.487236	0.097571	0.287037	0.264414	0.130839	0.191838	0.17791	0.192188	0.191141	0.0995923	0.0909709	0.195108	0.105321	0.220788	0.078562	0.0622022	0.128969	0.0879935	0.0888248	0.0570231	0.127692	0.0759162	0.213706	0.271962	0.188243	0.215182	0.23319	0.10363	0.0816166
ENSG00000008300.13	2.21804	0.775118	2.04059	0.426227	0.267112	0.186052	0.434556	2.99083	2.96227	1.21197	1.14448	1.66936	1.3128	1.9658	0.482662	0.0981553	0.634148	0.124205	0.209868	1.56805	0.1201	0.0684936	0.619602	0.620884	0.303526	0.113894	0.374003	0.779721	6.92005	8.54243	2.41948	0.639877	0.760901	3.17209	0.678339	0.989483	0.906215	0.930118	1.02884	2.73201	0.379841	0.0910408	0.317853	0.41895	0.484446	2.97794	1.84377	0.257523	0.072719
ENSG00000251093.1	0	0.298213	0	0.163263	0.0526027	0.512952	0.480865	0.162638	0	0	0.0414255	0	0.198353	0.147715	0.0186004	0	0.119807	0.0390036	0	13.9166	0.270959	0.149217	0.234117	0.776395	0.700327	0.0249685	0.0310949	0	0	0.203077	0.0179513	0.0994606	0.143172	0.0519468	0	0	0.0606873	0	0	0	0	0	0	0.0616171	0	0	0.101891	0.0760714	0
ENSG00000161911.10	0.886325	0.444183	0.377895	0.219078	0.317638	0.648985	0.348441	0.152768	0.419072	0.304828	0.416909	0.135942	0.239548	0.104063	0.247098	0.100626	0.120574	0.376833	0.228284	0.727016	0.850806	0.240276	0.0706851	0.989734	0.201375	0.160822	0.413082	0	0.110753	0.122627	0.484178	0.0600587	0.0576355	0.669178	1.07051	0.240708	0.488609	0.183354	0.349981	0.842542	0.597456	0.0623165	0.131567	0.644923	0.124539	0.681303	0.963915	0.183741	0.371053
ENSG00000175352.9	3.40873	1.32132	2.71073	2.00152	0.243735	2.3025	2.67372	0.941982	1.35662	0.261729	1.67953	1.43635	0.809932	3.54519	0.282795	0.158349	1.86488	1.16341	2.67683	7.30662	1.45559	6.68352	3.02554	2.16409	1.26757	1.54015	1.83701	0.450617	0.497957	9.46843	0.813584	1.05852	2.61209	5.15993	2.71854	1.1098	1.00176	9.79663	2.27379	0.878855	1.26112	0.171845	0.842355	1.07956	2.87437	4.04073	0.523754	0.587464	4.39318
ENSG00000257185.1	0	0	0	0	0	0	6.39443	0	0	0.0854781	0	0.147716	0	0.31015	0.0130181	0.809122	0	0	0.357199	1.93313	0	0.731039	0	0.0905643	0	0	0	0	0	0.106598	0	0.0348054	1.65336	1.23613	0.0448469	0	0	0.695505	0	0	0	0.108342	0.137243	0	0	0	0	0.035494	0
ENSG00000168078.8	4.5612	1.6282	10.6648	15.3968	1.58107	1.03054	0.583434	3.84193	5.79502	2.31031	3.19847	6.27388	22.1409	16.0588	1.97982	2.02475	7.76365	0.548519	10.8366	3.19304	2.8766	0.850363	7.26277	0.249773	2.9795	1.59045	1.49195	1.5256	5.4243	28.1253	6.08367	7.44625	1.99372	16.2008	1.56375	4.60171	4.35099	3.608	3.49111	0.615607	1.15236	0.853721	15.3928	0.696629	8.4976	1.64895	1.13791	8.76827	3.32535
ENSG00000143369.13	21.0444	44.7732	11.1274	13.3148	2.9628	173.024	3.8106	8.88109	20.3	6.48837	23.649	9.1801	11.5245	17.4338	20.2391	2.25397	8.98316	2.11368	10.8113	3.32208	59.0529	80.7839	8.7043	36.3955	9.688	22.1064	23.0582	7.93782	4.22836	45.942	16.2572	5.74341	1.93333	4.61491	11.0722	80.3761	11.9474	20.9085	11.4791	5.24339	12.2412	53.0746	18.1526	13.4551	10.0163	16.9865	76.2085	8.20437	46.8181
ENSG00000229391.6	81.8176	99.9994	65.3399	25.2123	47.5083	52.8368	5.75885	29.0943	38.1983	49.5543	81.1685	21.6844	36.5788	6.71703	107.385	0.0140675	13.3502	11.6777	24.6888	8.46576	118.418	0.17915	39.738	8.03973	119.658	83.3781	27.5095	8.34448	53.9126	45.8982	77.5969	4.92578	7.83185	73.2272	72.7296	7.63571	30.7384	14.5222	24.0967	12.9095	54.5811	7.38765	20.6003	58.7013	72.9387	73.4708	52.1131	26.3606	69.0779
ENSG00000124785.7	2.44666	1.8048	1.86394	4.20072	1.98297	3.66442	3.62545	1.66829	2.3359	1.44698	1.38103	0.865989	0.762994	0.369335	3.33419	0.600952	1.21358	2.79062	4.02823	0.572101	5.48241	10.4465	2.50658	3.89907	2.34755	3.81619	5.30276	0.886738	2.15185	6.028	1.34422	8.34047	1.04639	6.12784	4.04235	1.40792	0.482449	1.29543	10.6875	1.44915	9.27453	1.0189	2.29644	1.61173	1.16798	2.44009	0.627105	1.79474	1.89097
ENSG00000141469.15	0.121576	0.0921439	0.140632	0.122293	0.0985062	0.775324	1.21566	0.0304563	0.395982	0.290462	0.0271514	0.0276666	0.115148	0.00691546	0.167193	0.573415	0.145831	0.299464	0.0212388	0.25862	0.560688	0.144372	0.109605	0.0787537	0.182668	0.902415	0.141207	0.492123	0.470121	0.223421	0.156317	0.181598	1.24671	0.535029	0.24299	0.0763451	0.119328	0.0310156	0.335784	0.0979838	0.0950799	1.27066	0.122405	0.0519242	0.0965555	0.46483	0.057242	0.467727	0.147435
ENSG00000275612.1	0	0	0	0	0.0708889	0	0.777633	0	0.0876812	0.0329178	0	0	0	0.0497663	0.0501329	0.0842146	0.0807276	0.262812	0	0.572654	0.328637	0	0	0.0871911	0	0	0.37714	0.186395	0	0	0	0.0670181	0	0.210015	0.12953	0	0	0.2232	0	0	0.0526332	0.0695375	0	0	0.162132	0	0.068656	0.068344	0
ENSG00000163531.14	0.190135	0.117177	0.313901	0.125247	0.281986	1.05096	1.97044	0.474724	0.352435	0.671164	0.241834	0.349494	0.14029	0.509937	0.310617	0.32447	0.124414	0.6185	0.0461559	0.623153	0.133845	0.252674	0.0772072	0.470314	0.329934	0.526984	0.754468	0.232917	1.33777	3.93418	0.183394	1.03565	0.0683113	2.33273	0.268866	0.19223	0.401973	0.310285	0.445307	0.278043	0.585352	0.27661	0.76134	0.287075	0.255177	1.653	0.195891	0.301754	0.252228
ENSG00000228126.1	0.238184	0.440365	0.141448	0.459213	0.110967	0.154585	0.304321	0.0571818	1.37254	0.257642	0.131083	0.178094	0.543964	0.0779027	0.117715	0.0988704	0.0631843	0.370259	0.239255	0	0.228639	0.629557	0.185205	0.272973	0	0.105344	0.0819949	0.145889	0.0725469	0.374849	0.0757382	0.524541	0.528546	0.438335	0.236556	0.344012	0.320056	0.262043	0.22925	0.515102	0.370757	0.27213	0.0689449	0.0649919	0.126898	0.277684	0.26868	0.0802378	0.121526
ENSG00000235173.5	12.1207	8.90166	11.9549	23.6685	10.7692	6.83263	2.61164	10.2822	8.62712	13.7275	16.9531	4.59408	17.1355	11.8772	11.1084	17.0958	11.6539	6.18124	22.1727	1.44242	6.38656	9.04331	7.31373	10.1986	7.26965	7.38954	7.49077	6.49962	17.7583	14.3899	8.64897	12.4706	10.7373	13.1367	8.67998	9.15661	15.7204	10.1197	10.0291	10.6566	7.15073	14.3078	12.0091	22.7066	18.1111	8.42575	42.6064	16.0689	8.53892
ENSG00000101144.11	1.06994	0.653906	0.150722	0.101941	0.440511	0.266458	1.01732	0.0836303	0.652398	0.419875	7.78721	0.413958	0.122394	3.91856	0.366868	0.185916	9.66336	1.7148	0.362415	0.117057	0.797167	3.4254	2.40557	6.8511	0.308671	1.26007	0.250119	2.78901	0.113681	10.5171	0.116704	0.641125	0.197198	0.400675	0.511895	0.173699	0.320977	0.0273748	2.91578	0.16912	0.451871	0.238799	27.4125	3.48979	1.23855	1.16864	0.606271	7.06338	0.4655
ENSG00000211666.2	685.38	23.5163	289.012	1215.44	73.1974	578.566	209.38	979.965	2792.43	184.132	209.168	206.053	7.30531	70.6913	81.543	237.995	220.534	63.9473	202.959	16.8808	233.147	127.64	134.466	73.8884	405.169	342.027	19.4872	39.1298	236.972	2206.69	1834.31	11.6688	15.2024	631.199	627.106	91.7852	1345.12	174.081	419.365	636.452	518.706	55.1733	477.981	91.9635	123.255	32.562	58.2568	862.388	47.1107
ENSG00000274536.3	0.947029	0.794529	0.449923	0.322208	0.207628	0.373601	5.2512	0.588453	1.34826	0.530275	0.245266	0.222151	0.300119	0.5709	0.666878	0.349433	0.334964	1.77044	0.466316	11.636	2.49551	0.310848	1.28987	2.00045	0.773336	0.394214	2.07115	0.272969	1.08592	0.317287	3.81441	0.0817879	0.188371	1.45236	5.50105	0.71519	0.259501	0.231532	0.303835	0.573687	0.963493	0.101835	0.258002	0.182407	0.559671	1.16284	2.48009	0.425371	0.277915
ENSG00000213889.9	0.629229	3.40694	0.5356	0.417015	0.342009	1.88024	0.424306	0.314711	0.951806	0.691977	1.49098	3.49922	0.257928	0.205801	1.31301	0.101575	0.667675	0.941912	3.01544	0.394688	6.11563	0.750727	0.380543	1.23193	0.371702	0.521804	0.18051	0.979571	0.447189	0.943112	2.35098	0.161667	0.0664905	0.723739	1.27217	0.366045	0.591861	0.346129	0.567774	0.550793	2.95651	0.251617	0.166959	0.529389	1.2731	0.637514	0.839921	0.111873	0.321045
ENSG00000167434.8	0.375406	0.00734461	0.138717	0.0402095	0.971652	0.135357	0.0236862	0.267037	1.60242	0.0120318	0	0.13515	2.25695	0.0727606	1.62169	1.62372	0.162288	0.0576365	0.139664	0.183148	2.7561	0.0490002	0.17298	0.334628	0.677606	0.122989	2.25919	1.80543	1.50762	0.125038	0.221059	0.122479	4.67213	6.0003	0.284068	0.200815	0.0149465	0.0407911	0.562059	0.085911	1.73143	2.8848	0	0.0455265	0.643406	0.463134	0.0376418	0.799377	0.643194
ENSG00000150893.10	0.486132	0.0899878	0.0523105	1.95661	0.580727	0.316854	2.95163	0.277305	0.61773	0.607644	0.0945154	0.222131	0.655478	0.743353	0.469558	1.41313	0.121243	14.402	0.0563443	0.629406	0.349988	2.69797	0.0646157	0.46666	0.265081	0.225114	1.92239	3.11246	2.97654	0.76413	0.578027	0.0585618	1.12222	1.17373	0.6968	0.67812	0.455587	6.25794	0.85981	1.36325	1.21017	0.958921	0.0192432	1.24712	0.139777	0.877459	0.268094	0.835153	0.351912
ENSG00000223715.1	0.162034	0.188304	0	0.156199	0	0.0630973	1.65621	0	0	0.0140217	0.214018	0.169617	0.387131	0.0847941	0.0533867	0	0	0.0447792	0	0.243929	0.373298	0.0571041	0.235187	0.0371401	0.0574307	0.0716645	0.00892484	0	0.0394822	0	0.103048	0.0285471	0	0.0298194	0.0367831	0.0312036	0	0.0475373	0.0623823	0.0400478	0.0672592	0	0	0.141482	0	0	0	0.014556	0.0881845
ENSG00000243491.1	0.103862	0.00914398	0.320733	0.0500605	0.0161293	0.0112346	0	0.199476	0.0199501	0.00748976	0.0254042	0.0129431	0.206788	0.0226466	0.0228134	0	0	0.0119595	0.0173881	0.0325739	0.324023	0.0152512	0.0179466	0.119031	0.0920306	0.015312	0.00476725	0.0212052	0	0.155672	0.29173	0.0152486	0.0658501	0.127426	0.0491197	0.0500027	0.0186083	0.0380884	0.0333218	0	0.0958049	0.0474655	0	0.0755735	0.0263499	0	0.0156213	0	0.129537
ENSG00000186710.10	0.136687	0.402277	0.769984	0.338822	0.218335	0.0253462	0.598769	2.92522	0.315063	3.04155	0.028657	0.0876023	0.0548861	0.140505	0.469654	0.0108074	0.0207198	7.27155	0.863037	0.477682	0.468604	0.120428	0.121467	0.335681	0.36335	0.630448	0.430212	0.837212	0.14274	0.175604	0.260783	0.378423	0.222845	0.143741	1.88391	1.31612	1.1545	0.0429654	8.08151	1.23067	0.162108	0.249868	0.203479	0.682001	0.0832264	2.14641	0.704857	0.0526241	0.425084
ENSG00000151651.14	16.4214	24.2021	29.2972	16.0339	13.317	24.4913	2.53444	104.969	24.9471	11.4525	14.4816	8.70938	1.60531	13.9843	10.8048	12.1131	12.1502	18.9399	22.8058	8.29256	15.3133	8.80884	85.9076	22.8037	17.9683	7.33148	12.2606	25.8689	9.09711	8.00849	16.5395	1.04346	2.1279	8.14882	10.7641	15.7574	27.9155	10.5807	13.946	3.98199	22.4775	3.70564	12.5885	37.0163	38.2971	23.0164	12.6112	7.57227	15.0711
ENSG00000223839.6	0.00850765	0	0.00404189	0.00410063	0.0237817	0	0	0	0	0	0	0	0.00896756	0	0	0	0.00451374	0.00587787	0.00427295	0.0160095	0	0.00749568	0	0.00487513	0	0.00188138	0	0	0.00518257	0.0114764	0	0.078691	0	0	0.00241414	0.00819179	0.0045728	0	0.00409426	0	0	0	0	0.00464286	0	0.00283387	0	0	0.0057877
ENSG00000134240.10	0.196634	0	0.00622791	0	0.31758	0	0.0893275	0.0377654	0.181296	0.0510475	0	0	0.00921172	0.00857506	1.07546	0.0290215	0	0.117739	0	0.222012	0.182462	0.242542	0.0951358	1.18686	0.0464628	0.0753717	0.321308	43.0851	9.71039	0.0589445	0.0083368	0.346429	12.6332	0.265371	0.18599	0.0126222	0.0140919	0.0288441	0.252344	0.631792	0	0.635033	0	0.901393	0.0119727	0.0174661	0.0118299	0.341508	0.419142
ENSG00000231651.1	0.489464	0.627918	0.166099	0.337026	0.651531	0.0907624	0.238238	0.0671471	0.161173	0.21178	0.0513092	0.209131	1.62147	0.228698	0.322535	0.232202	0.0741957	0.772951	0.561902	1.18422	0.402728	0.862485	0.289975	0.560954	0.805459	0.154629	0.25034	0.942223	0.25557	0.503058	0.311281	4.74285	0.97532	0.193022	0.198415	0.471291	0.375833	0.871846	0.269202	0.43205	0.145124	0.255644	0	0.305273	0.170301	0.139747	1.07271	0.125628	0.190274
ENSG00000226380.6	0.203675	0.266283	1.02569	0.0981698	0.60255	0.10575	15.8913	0.16625	0.399049	0.143204	0.863101	0.0456872	0.246888	0.37971	0.395928	0.222636	0.0864477	1.76952	0.189246	14.7175	0.175961	0.0717791	1.75264	0.531037	0.162427	0.0788212	0.360391	1.07286	0.223329	0.0824243	0.984425	0.0224271	1.36882	0.154616	0.257187	0.289266	0.383158	0.0896307	0.5685	0.648121	0.218405	0.116351	0.0707469	0.288993	0.272831	0.692001	0.53762	0.153235	0.651225
ENSG00000253239.1	2.33329	0.228248	0.205282	1.16628	0.402613	2.18737	0.147219	1.41078	1.79274	0.448694	0.0634129	0.775393	0.0607265	0.282647	0.512512	0.143489	1.92566	0.835878	0.694453	1.30095	0.622163	0.228416	0.17919	0.29712	1.37834	0.879084	0.118998	0.423451	0.421144	6.60586	2.74794	0.152251	0.109581	1.59037	8.92604	1.16494	0.464491	0	0.415882	14.2036	3.70673	0	2.70158	0.377286	0.289402	0.230284	0	0.892766	0.117579
ENSG00000179546.4	2.71051	0.960814	5.2639	0.0687604	0.288006	0.246899	0.810092	0.936128	0.315126	0.0308626	2.80023	2.63114	2.4644	0.870972	0.152759	0.0197392	0.491969	0.0246404	4.91996	0.805352	1.24959	0.303749	0.332781	3.09278	0.421361	0.825494	0.428896	2.8835	0.101387	0.28866	0.211693	0.303697	0.0753734	0.142208	0.188911	0.320511	2.81152	0.252862	1.05269	0.0146912	0.649737	0.010866	8.35514	0.531994	1.82049	0.633586	1.67361	0.176212	3.38056
ENSG00000185875.11	2.38448	2.60846	1.99093	5.41202	3.31613	2.01529	3.15269	3.44326	3.07625	3.66104	3.36885	1.78957	2.75722	6.99574	6.18248	2.43757	2.89837	7.11218	3.51237	2.05936	1.39642	3.43348	1.59582	3.16102	2.3888	1.51502	1.1541	2.91011	4.17336	6.44912	2.95084	2.45318	14.1478	3.36484	1.7572	2.11605	1.9129	6.31036	2.68896	2.47391	3.78555	3.22039	2.89477	2.49574	5.75061	2.69693	2.7219	4.81561	3.02034
ENSG00000135333.12	0.0497229	0.0262656	0.0257703	1.25059	0.0505426	0.00880113	0.369626	0.0130224	1.14611	0.481131	0.0265354	0.074357	0.0222349	0.0206981	0.0253186	0.00250182	0	1.09305	0.0227029	0.229665	0.00867823	0.326572	0.0140593	0.0518048	0.0280375	0.053979	0.0286322	0.0110747	1.80085	5.85372	0.494452	1.11095	0	0.940016	0.0256535	0.0130573	0.0777475	0.374637	0.448122	0.0167582	0.0281449	0.0289211	0.0104675	0.103607	0.00825695	0.307159	0.077505	0.0263944	0.00922531
ENSG00000219088.1	0.0201453	0.0425662	0.00957081	0	0	0	0.617737	0.0580363	0.0928697	0	0.0147824	0.0753146	0	0.0395334	0.0331872	0.0111498	0	0.0139182	0.0202358	0.379088	0.038676	0.017749	0.0417717	0	0.0178505	0.0534592	0	0	0	0.0181167	0.0320292	0	0.05109	0.0185369	0.0342987	0	0.0216559	0.0147755	0.0581688	0	0	0	0.023325	0	0	0.0134206	0.0181797	0	0.0137047
ENSG00000257279.1	0.0160644	0.0169717	0.030528	0.123887	0.0224527	0.005213	4.13237	0.0154266	0.944223	0.128588	0.0235758	0.0240231	0.0225771	0.0472875	0.0502822	0.0355644	0.0255689	0.388456	0.0080683	4.21701	0.0115655	0.0636909	0.091602	0.0184107	0.0925241	0	0.0154845	0.551012	0.244647	0.0144467	0.0357572	0.0566044	0.0814809	0.0591272	0.00455844	0.0232019	0.034538	0.0589118	0.0309236	0.148891	0.0111137	0.0146831	0.0279	0.0175336	0.00733601	0.0160529	0.0579878	0.0396855	0.0273212
ENSG00000164934.12	4.8948	3.38106	5.24971	7.05306	6.67403	3.78076	10.9163	4.32752	4.27317	4.99983	12.0631	3.33392	10.3652	5.70634	6.31935	6.29017	6.66729	4.29557	11.1364	8.83171	5.39501	3.9349	8.18947	4.85812	2.94127	3.78529	2.89988	3.88674	11.128	7.99988	9.59272	7.30364	5.88159	6.83017	4.76361	3.63005	7.45559	6.21546	4.95098	4.75854	3.43449	3.68697	5.8583	4.68665	10.5886	4.00043	7.83922	7.19472	4.8154
ENSG00000141756.17	29.4833	67.1135	31.3532	53.2009	5.54876	47.1158	4.86411	59.7081	46.724	17.4766	31.2364	112.643	73.9321	8.38416	6.70216	13.319	41.4033	5.65645	78.6427	10.9388	33.6207	10.1945	21.8827	26.2145	14.9425	85.1499	22.7647	6.76353	7.78372	10.7817	55.0119	58.5442	1.01016	7.55528	18.0484	7.23766	24.3005	81.592	31.71	5.01005	34.1317	4.50578	48.8767	50.1549	100.897	11.581	25.1118	5.06969	12.0301
ENSG00000215270.3	0.128515	0.49218	0.106848	0.495547	0.0898106	0.333632	0.273667	0.462797	0.259199	0.139014	0.188606	0.312301	0.135462	0.105083	0.0952716	0.0711289	0.136367	0.0887899	0	0.423213	0.26215	0.141535	0.299788	0	0.0569379	0.198939	0.123876	0.039358	0.234861	0.0577869	0.11238	0.452835	0.611107	0.473018	0.401143	0.216551	0.276304	0.424165	0.0927707	0.119112	0.266729	0.0587323	0.1488	0.49094	1.13464	0.10702	0.0289939	0.0144311	0.043714
ENSG00000271930.1	0.534969	0.317917	0.413007	1.48265	0.186927	0.520803	0.113919	0.192648	0.231207	0.231469	3.38579	0.200002	1.0338	0.174972	0.0440652	0.037011	0.425742	0	1.34344	0.377509	0.0962871	0.235668	0.831953	0.766382	0.177762	0.384486	0.055249	0	0.162943	1.50344	0.574123	0.117813	0.0847951	0.0615322	0.0379508	0.128777	0.287542	1.02998	0.450539	0	0.231315	0	1.85823	0.364935	0.549677	0.490039	0.0603464	0.0300361	0.136476
ENSG00000110881.10	0.340257	2.11966	0.370686	1.36291	2.15918	0.47593	0.279831	0.304213	2.30555	0.609193	0.219544	0.386009	0.548283	1.45825	0.108242	0.0909137	1.56246	0.0729561	0.330001	0.309104	0.794029	0.728785	0.115561	0.174807	0.218326	0.928881	0.565473	0.0934247	0.257305	0.648919	0.539112	1.45215	0.0669505	0.167342	0.63258	0.225948	0.397304	1.51888	0.914724	0.123245	0.604728	0.938363	0.366794	0.499436	2.97014	1.29362	0.471175	0.303028	0.510841
ENSG00000230061.2	0.0882279	0.0155352	0.0698602	1.95616	0.0411044	0.0668046	0.250503	0.564833	0.0847355	0.0318119	0.0323704	3.60632	0.0413322	0.00961888	0.0145346	0	0.390078	0.0101593	0	0.276708	0	0.803244	0.0457356	1.4493	0.0781779	0.195107	0.129589	0	0.143321	0.238031	0.607855	4.65024	1.02553	0.135306	0.0667617	0	0.142266	0.248057	0.0849184	0.127202	0.030519	0.0134403	1.02154	2.71236	0.0268603	0.695525	0.0398097	1.20207	0
ENSG00000002745.11	0.103352	0.0382163	0.250417	0.787076	0.0385204	0.020123	0.404953	0.0198497	0.0476452	0.174401	0.00758388	0.0231833	0.072626	0.00676065	0.197503	0.0114404	0.0109667	0.242777	0.0103817	1.01132	0.0595261	0.0637408	0.0964361	0.0592236	0.119053	0.0548527	0.0256168	0.101286	0.0377751	0.706379	0.0460096	0.264024	0.0655271	0.0951003	0.234618	0.139321	0.0444408	0.0606425	0.15916	0.0638603	0.0286005	0.018893	0.047866	0.203047	0.409041	0.385573	0.0373071	0.0557064	0.0421858
ENSG00000137648.15	12.4405	11.3427	0.7404	6.20523	54.0191	11.1831	2.34324	17.884	7.18443	16.8048	0.860166	3.24756	1.69983	0.090863	13.3894	26.2552	2.52723	17.8314	15.532	32.6989	36.6372	6.20269	44.5767	14.141	6.50234	13.195	0.55329	42.4776	17.9262	3.46113	11.7372	1.09528	2.99432	0.492554	26.3451	77.5345	39.0893	1.88104	4.81626	1.81704	11.3653	14.9226	2.99692	27.0825	1.70598	1.48737	6.57026	2.92173	22.0729
ENSG00000249641.2	0	0	0	0.299972	0	0	0.203889	0	0	0.0517847	0	0.375856	0.0336411	0.219212	0	0	0.177796	0.347293	0	0.0900873	0	0.801404	0	0.164598	0	0.0741076	0.0725143	0	0.408282	0	0	0.316289	1.63905	0	0.0135847	0	0.231586	1.01827	0	0	0.298081	0.218786	0.498871	0.574772	0	0.462449	0.0432025	0.494572	0
ENSG00000173482.15	3.77883	6.04414	4.15826	2.56304	5.18321	4.9934	11.0539	15.8719	6.86614	3.83713	4.44159	5.91825	4.17688	2.75692	7.3278	20.5773	11.9822	8.80367	2.31853	13.4402	3.47544	7.19558	4.76482	4.50243	6.85664	4.38002	8.30208	7.89448	4.06053	1.64099	3.08843	3.58667	2.32678	7.27691	3.03137	14.0887	3.84993	8.30722	3.36512	6.5798	4.73161	11.4259	7.88733	1.9879	2.21899	5.13464	2.24576	14.1183	4.30305
ENSG00000182264.7	0.0592148	0.0260664	0.0187549	0.142706	0.00919584	0.0064052	0.050438	0.0284318	0.0796191	0.0170806	0.0144838	0.10331	0.0416105	0.0193673	0.01951	0.0109245	0	0.0954589	0.0297405	0.0742858	0.0473682	0.0260856	0.0409277	0	0	0.00872984	0.108718	0.0604488	0.096191	0.257385	0.0815932	0.0695496	0.0375433	0.317841	0.0448075	0.0570163	0.0106092	0.0217154	0.0284968	0.0243922	0.0273107	0.0270616	0	0.0538586	0.0510778	0.0460231	0.124686	0.03103	0.0134278
ENSG00000167646.12	0.255172	0.328892	2.09484	0.177107	0.418463	0.139112	0.312984	1.38203	0.741094	2.55703	0.277119	0.92345	0.781794	0.52746	0.413642	0.0847375	1.26717	3.24384	0.502385	0.134449	0.40661	0.170863	0.35979	0.54979	0.877287	0.799031	0.31764	0.025007	0.0746121	0.431416	2.77823	0.152851	0.0776561	0.281759	0.631395	1.16952	0.811946	0.0673757	6.73926	0.94601	0.797931	0.139938	0.413627	0.623859	0.751991	1.42114	1.0961	0.293412	0.298578
ENSG00000132182.10	11.1918	5.0133	19.1783	21.371	10.1442	10.7364	5.74012	14.442	24.7526	9.66705	14.3483	22.6254	8.46371	114.288	4.14754	6.57274	12.9377	6.53419	18.421	10.6813	2.49108	6.85193	7.78529	9.86177	14.2056	2.21899	7.49965	4.73821	35.5763	46.164	7.63757	13.1391	3.3899	17.8485	6.3095	6.86953	6.45167	19.0486	7.14828	4.94278	9.83728	2.36818	6.04276	5.99303	17.8188	32.2521	6.07771	9.93179	12.2598
ENSG00000169548.3	0	0.00828833	0	0.0453761	0	0	0	0.0150675	0.235082	0	0.379946	0.621794	0	0	0	0	0.0665965	0	0	0.649568	0	0	0.0162672	0	0.0139031	0	0.0086423	0	0	0	0	0.304077	0	0.115502	0	0	0	0.437308	0	0.01939	0.30394	0	0	0.154129	0	0	0.028319	0.00704758	0
ENSG00000149571.9	0.0612876	0.194248	0.0242642	0.054157	0.0428298	0.0430912	0.174012	0.112804	0.194243	0.201093	0.0637108	0.0840136	0.0574228	0.0300679	0.0370204	0.0197871	0.102968	0.0811576	0.0307815	0.297934	0.046575	1.43093	0.153556	0.0468261	0.0724084	0.135532	0.0337572	0.0938472	0.0311119	1.9704	0.0779533	0.107976	0.0388575	0.0281972	0.0898536	0.0393414	0.0713736	0.0674268	0.0639043	0.0631151	0.0600668	0.0186726	0.0709613	0.674501	0.0202134	0.108878	0.0506987	0.0412923	0.0277957
ENSG00000180198.14	23.3182	8.93372	22.8401	27.6844	19.1831	10.1267	6.06936	18.8462	9.55084	9.58669	20.6346	18.1483	26.662	22.2846	15.1715	10.5646	16.0323	15.1641	16.5442	8.4823	7.74695	9.65364	11.6114	30.7773	18.9338	10.4742	10.719	10.2473	12.3142	20.8766	14.3665	18.0669	26.04	12.7223	13.1647	12.9039	20.3423	16.2825	17.5126	9.10551	17.1276	11.8847	23.6867	23.814	28.6838	14.8934	24.9465	12.4361	24.6971
ENSG00000242076.2	2.00137	0.0422882	0.950829	7.56283	0.596746	2.85761	1.2274	2.69067	8.21141	2.84031	0.352461	4.30979	0.056255	0.209468	0.764913	0.443077	1.18925	0.221237	0.723732	0.602579	2.19013	0.846388	0.580983	1.00922	11.4207	1.41627	0.264565	0.0980677	0.487667	1.94382	69.9784	0.14104	0.203025	9.87087	11.9943	0.616661	0.77452	0.704591	1.84924	7.61763	3.15687	0	2.50265	0	3.3146	0	0.216731	1.15065	0.217843
ENSG00000133808.4	2.47299	0.908754	0.91948	2.40278	1.77603	1.03405	1.71513	0.882338	3.6049	1.48025	1.42017	1.38865	1.02344	0.422003	1.0499	0.935923	0.643058	9.74492	0.873856	2.48315	1.60918	4.46962	1.78358	0.772961	0.606287	0.951092	5.3489	1.58057	4.98979	0.694441	2.91857	0.51663	0.223104	2.55437	2.55178	0.574118	0.872134	1.53421	3.42452	0.459016	4.44285	2.037	0.260303	0.341396	0.651705	3.30149	2.4875	1.71666	2.24093
ENSG00000128683.12	0.310778	0.570259	0.291409	0.0354773	0.0647736	0.185776	0.355275	0.0117805	4.54312	0.0973115	0.141029	0.0183453	0.109193	0.195267	0.0336825	0.0181058	0.594448	0.452029	0.538091	0.269322	0.53188	0.0432334	1.1701	0.271814	0.047104	0.128408	0.0551819	0.0951764	0.8021	0.650902	0.430395	0.468281	0.00518524	0.0376271	0.401481	0.0393737	0.817622	0.41389	1.12564	0.0202134	0.220661	0.00373758	1.04162	0.0981896	0.31372	0.506698	0.0885647	0.170815	0.130747
ENSG00000105991.7	2.4159	0.560955	0.422529	1.48435	0.0989485	0.370449	1.94475	0.318678	0.367163	0.21825	1.28574	0.198506	0.0559669	0.112881	0.0437355	0.0514276	1.42261	0.110052	1.7734	0.774346	0.197504	0.29238	1.54136	0.425962	0.152907	0.387479	0.354603	0.0325219	0.194068	0.286499	0.22371	1.56689	0.0504964	0.354216	0.331468	0.0639066	0.656398	1.20725	0.204419	0.0328079	1.42342	0.0121328	0.768468	0.78236	0.844613	1.804	0.287495	0.0834718	0.243819
ENSG00000198732.9	1.55826	2.88504	0.245548	9.71927	1.19319	0.485638	0.538802	20.4901	6.31228	25.3534	1.17174	0.0865196	0.0650492	0.0252306	18.1804	60.4009	9.01221	1.65219	0.0697393	0.101614	0.79974	0.21749	0.0959726	1.42338	0.512656	7.02151	0.293177	0.122848	15.5825	9.87184	0.296807	5.31398	0.870581	1.84554	0.485951	12.6569	0.157559	0.458291	0.430637	4.57584	0.651091	0.0846101	16.3183	5.05178	0.0704552	11.3677	4.28129	16.8499	0.183676
ENSG00000081138.12	0.0115962	0.00122511	0.654494	0.00223571	0	0.00150521	0.0237057	0.0111357	0.0427666	0.00401392	0.0493531	1.63181	0.0488921	0.0485471	0.000764136	0.00128362	0.00246094	0.00160234	0.00232966	0.488797	0.111315	0	0.0673256	0	0	0.00820601	0.00127743	0	0.00282559	0.0938561	0.000737473	0.0858064	0	0.819481	0.00263243	0	0.0124657	0.0425258	0.0267868	0	0	0	0.0053706	0.0835342	0.000706072	0.0386263	0.0104647	0.00208343	0.00473327
ENSG00000211688.1	0.561718	0	0.800598	0	0	0.364562	2.87076	0.539415	2.58952	0.243043	0	1.68002	1.18417	0.734882	1.48059	0.310892	1.19208	1.16426	1.12849	4.2281	1.61762	0	1.7471	0.643761	0.497732	0.74531	12.8399	0	0.684359	0	0	14.3497	1.42456	0	0.637574	0	0	0	0	18.0482	0.388609	0	0	0	0.342021	1.12264	1.01382	1.00921	1.91066
ENSG00000117114.18	8.14976	5.13619	8.17737	5.37997	2.29231	5.2893	11.8251	9.10759	8.40575	4.92354	10.0085	3.71797	7.0769	2.18645	3.47282	3.64699	7.89133	4.08106	1.67221	9.15252	7.07423	2.41643	4.64151	4.67752	4.21731	6.28237	9.62298	9.32328	7.24958	4.21765	7.71776	4.14283	2.60697	12.7504	1.70946	4.61205	2.1213	12.6466	4.53909	3.54511	6.29071	4.55283	9.62736	3.10736	7.33224	6.84237	1.68273	7.99861	8.03396
ENSG00000168481.7	0.321053	0.0157761	0.0319246	0.0215924	1.16181	0.140527	0.0890356	1.15435	2.091	0.103377	0.0273937	0.602931	0.724036	0.102564	2.3493	0.466958	0.0713028	0.350773	0.0899989	0.0561998	1.11449	0.842013	0	0.0684549	0.330792	0.0594399	17.7967	0.868901	2.51063	0.235008	0.0189933	0.00657709	0.217755	3.56565	1.81357	0	0.0160524	0.0273808	0.402431	0.0922677	1.35333	2.3271	0	0.0733426	2.3549	1.18382	0.0336892	1.96522	2.40251
ENSG00000225826.1	0.0352912	0.391487	0.134132	0.136081	0	0.0229044	0.360724	0.0677799	0	0.213776	0.155378	0.0527754	0	0	0.0116277	0.136728	0	0.0243824	0	0.531279	0.762231	0	0.0365885	0.161783	0.0312711	1.87303	0.0194384	0.0864639	0.0859927	0.380849	0.0336658	0.031088	0.0447505	0.0324735	0.120171	0	0.417313	0.258842	0.135869	0	0.0732456	0	0.122585	0.577781	0	0	0.350325	0	0.168058
ENSG00000161800.11	8.82574	5.07873	12.4863	22.8591	3.06549	5.26978	4.65771	5.0347	8.81255	3.95195	11.2384	25.7394	12.1557	42.1522	2.8188	6.15272	11.3018	4.24499	13.83	10.615	5.30315	5.23469	26.0644	2.45338	8.57249	4.35194	4.2365	3.54252	8.69366	31.059	9.71381	16.2704	4.9242	14.8599	4.35659	3.28351	6.5565	7.16185	7.056	1.86574	5.59139	2.82169	15.9326	2.46766	29.3367	7.27574	2.06063	9.51409	8.34441
ENSG00000078898.6	0.106543	0.112561	0.109671	1.95141	0	0.0460985	0.423506	0.0170521	3.97023	7.99045	0	0.265546	0.0623902	0	0.0234024	0.078624	0.0376842	0.0122683	0.267555	0.100245	0.477275	5.94508	0	0.0407014	1.22729	27.6684	1.17368	0	69.8998	0.0319381	0.575938	0.109496	0.0225167	0	0.0201551	1.28234	0.133621	0.0260478	14.5103	0.0877759	0.0245696	3.61936	0.12336	0.290717	0.00540602	0.272082	0.160245	0.0159517	0.410722
ENSG00000034971.13	0.0482622	0.033992	0	0.015508	0.179878	0.177496	0.219247	0	0.0927035	0	0	0.0360863	0.0678282	0.0210468	0.0742062	0.151365	0.0853516	0.14449	0.0161597	0.363273	0.11582	0.070869	0.0333575	0.0368741	0.0142549	0.142303	0.0974703	0.0394143	0.0195998	0	0.0153465	0.0425141	0	0.503301	0.0547796	0.0464703	0.0172937	0	0.0464518	0	0.133555	0.0147041	0.0186266	0.0175587	0.0293861	0.0964556	0.0145177	0.0794846	0.229827
ENSG00000187837.3	23.9911	66.7763	35.4408	21.9126	69.2155	44.5993	26.2035	153.002	52.8794	43.6568	27.4661	64.139	59.5035	30.0478	21.3094	355.783	62.9462	358.272	23.1498	79.919	41.4232	57.4919	501.652	135.43	34.19	13.7917	34.6261	460.068	19.6353	27.2406	72.5314	169.995	91.0652	107.915	12.0364	126.42	25.0001	37.8107	37.7948	203.577	47.1052	130.082	57.1969	163.644	19.4345	16.6122	166.285	61.8497	33.4634
ENSG00000245750.6	0.191291	0.170518	0.0568001	12.62	0.12254	0.038797	1.93489	0.034443	1.18499	9.7562	0.00877298	0.0446972	0.050408	0.023462	2.32409	1.14475	0.253724	7.06237	0.936735	0.247476	0.0860743	2.8546	0.0123952	0.671393	0.0317814	0.428309	0.158045	2.73877	17.6831	2.24712	0.0988439	0.115849	1.89503	8.82292	2.81582	0.0230236	2.53188	1.78885	0.471796	4.50626	0.430103	4.5022	0.124585	1.05698	0.0545972	1.38587	0.356042	0.102031	0.0813337
ENSG00000237167.1	0	0	0.0511564	0	0.0501658	0.0349421	0.183435	0	0.0620491	0.163064	0	0.040256	0	0	0.0177387	0	0	0.0371967	0	0	0.129203	0	0	0	0.095412	0.119059	0.10379	0.329765	0.0655935	0.0484173	0.0342395	0.426839	0	0.594483	0.0611093	0	0	0	0.310915	0	0.0744937	0	0.0623367	0	0	0.035867	0	0.0241824	0.0732523
ENSG00000260804.3	1.34898	0.944458	0.823995	2.94138	2.02509	2.13318	2.95466	2.20016	1.41897	1.49161	1.20984	1.0887	0.857656	0.518246	0.733711	0.859201	2.59016	3.35815	0.645259	1.65202	0.945497	0.726317	0.610486	2.38036	1.72657	1.67624	1.62756	1.37709	0.926102	4.55409	2.01539	0.952538	0.203638	6.06846	1.62837	1.10303	0.955247	2.48922	1.5663	0.727678	1.0962	1.34063	2.2065	1.65932	0.215121	1.93287	0.666648	1.34647	2.34524
ENSG00000227076.1	0.454219	0.527861	6.34436	2.53959	0.423232	1.17918	13.1544	0.697896	1.46576	0.786122	4.06629	0.339626	2.23428	0.713094	1.25711	1.10614	1.44592	2.69882	3.28508	10.4278	0.915636	1.6808	1.78948	0.832898	1.52942	0.803569	1.25092	1.22413	0.55339	0.163392	6.47061	0.480146	0.69116	0.250773	0.257779	0.874711	1.07421	0.73292	3.58488	0.673579	1.06841	0.996392	1.68292	1.48728	0.41485	1.02883	0.90178	1.18331	3.15182
ENSG00000129473.8	10.5719	8.01553	8.30221	11.0754	11.41	7.60281	13.3087	14.2162	18.1464	8.30604	6.5178	10.5818	4.65299	9.98381	8.83	8.85253	6.61633	8.96609	5.01878	11.1733	4.97374	8.22277	10.3516	9.37749	6.18809	6.33754	14.5664	9.87565	14.8994	13.277	6.02237	10.8933	5.63158	12.7188	5.25553	11.0393	8.57973	7.31137	8.98282	10.0818	5.56613	8.87605	8.13246	7.46422	5.76839	8.33468	7.19524	7.74799	6.76509
ENSG00000163661.3	0.729654	3.3863	1.08947	0.552653	0.372313	0.980936	6.03748	3.05298	0.900992	0.353289	2.56234	0.909288	3.17406	0.465931	0.955897	0.144228	0.460855	0.924205	0.139606	6.11331	1.40083	0.918375	45.5867	4.42005	0.723508	3.95706	3.507	0.340507	1.33344	1.6092	3.15984	3.25967	0.616819	2.0142	0.788751	0.100366	2.39045	0.942905	0.652121	0.300565	1.34611	0.190547	0.522986	1.80135	0.576499	0.972179	0.250842	1.60746	1.28822
ENSG00000140873.14	0.22711	0.511866	0.0359658	0.19947	0.00470257	0.134295	0.292321	0.106623	0.0232661	0.246755	0.248125	0.0452835	0.0283718	0.00990408	0.0432338	0.0363127	0.219565	0.767106	0.0760435	0.322901	0.210742	0.151183	0.0209296	0.0751922	0.0357759	0.316963	0.0180688	0	0.0737853	1.87447	0.394784	1.52491	0.0255985	0.0928788	0.21768	0.00971901	0.309244	0.15917	0.131154	0.0623685	0.0872886	0.0461292	0.315548	0.264405	0.0368756	0.0369841	0.0728711	0.00453376	0.0412003
ENSG00000211662.2	659.449	31.9987	56.1217	1546.53	75.5882	322.329	39.6757	1140.73	1813.35	148.684	89.5575	502.708	15.4217	39.2588	304.782	76.8452	115.544	36.7844	77.5506	2.10703	1913.5	231.338	166.642	56.9119	802.159	278.216	26.7199	42.3838	510.063	1550.76	2406.06	7.6935	11.5716	587.378	750.251	69.2161	57.2945	201.081	183.317	490.663	541.16	89.038	438.391	10.999	219.155	11.3755	11.216	380.92	72.5926
ENSG00000196497.14	1.10392	0.792918	1.32713	2.79666	1.98194	0.742668	0.412812	1.05362	1.97045	1.07469	0.716197	0.790182	1.1494	1.46184	1.32623	0.890393	1.5642	0.530159	0.797851	0.569995	0.84968	0.877717	0.921179	1.01829	0.608373	1.02114	0.700725	0.338076	1.11531	1.18646	1.16437	1.09103	1.6644	0.879516	0.504253	1.34162	1.21564	0.868906	1.49658	1.14792	1.67644	1.2674	1.20802	2.68158	1.04307	0.896853	2.29005	1.45124	1.18143
ENSG00000228252.7	0.0972034	0.340756	0.155334	0.0937027	0.0988058	0.0630863	1.1742	0.0339433	0.254606	0.0649983	0.0259371	0.0330365	0.0186287	0.0462433	0.0553184	0.0440173	0.103143	0.0854725	0.0177528	0.59863	0.449575	0.0778556	0.0641306	0.131655	0.109621	0.0390829	0.119247	0.010825	0.129192	0.127149	0.236032	0.0467053	0.0448209	0.154492	0.085255	0.0595601	0.113992	0.194437	0.0510312	0.054601	0.0917011	0.0242306	0.0716202	0.337569	0.0161415	0.0824169	0.21531	0.035722	0.0300577
ENSG00000168070.10	0.351531	0.100584	0.0626283	0	0	0.370741	0.998092	0.0703279	0.0168808	0.0760499	0.193463	0.17523	0.957214	0.440738	0.0386073	0	0.0621683	0.667893	0	0.303188	0.0140602	0.219383	0.0607423	1.29256	0.0908508	0.181388	0.0363044	0.0358857	0	7.94284	0.0232876	0	2.52594	0.148255	0.0498754	0.0141033	0.0157455	2.67498	0.0563908	0.0724027	0.273597	0	0.966666	0.287761	0.0579697	0.214672	1.77121	0	1.06619
ENSG00000237945.6	0.933323	0.244647	0.507075	0.949569	0.144577	0.215137	5.61096	0.144486	0.457898	0.428241	0.35192	1.61721	0.0611247	1.72238	0.814862	0.74687	0.144686	1.25554	0.866673	1.17677	0.17264	0.741525	0.311982	1.8483	0.343719	0.36912	0.187113	0.120957	0.578574	0.283304	0.239218	1.49729	1.1656	0.956152	0.412271	0.647405	0.204705	1.28632	0.411821	0.165599	0.331792	1.18399	0.988091	1.14441	0.0744354	0.555993	2.11307	0.227031	0.756482
ENSG00000122136.12	0.0659551	2.24719	0.156673	0.12716	0	0	0	0.0316682	3.72465	13.6694	0	0.0246578	0.0231735	0.280435	0.0760577	0.200772	0.0349925	0	0.265006	0.0620562	1.37704	2.20817	0.136759	0	0.0584422	0.0145853	0.154394	0	2.3303	0.0593136	0.482368	0.0871497	0.0836336	0.364136	0.0187155	0	0.106351	0.0725618	0	0	0	0	0	0	0.0702783	0.307571	0.208319	0.0296247	0
ENSG00000183971.5	0.226006	0.149232	0.711344	0.326799	0.15794	0.128346	0.14438	0.054258	0.358148	5.3172	0.0207301	24.3976	0.0794077	0.277198	0.111696	0.85997	2.42812	0.136627	7.71873	0	1.24745	0.248903	0.0292892	0.226638	0.0750979	0.0999578	0.108923	0.207644	0.172094	0.0254059	0.25153	0.174202	0.25076	0	0.272559	0.163211	0.151845	0.497289	6.66179	0.488764	0	63.6501	5.95318	2.71343	1.04929	0.0941019	0.254942	0.31723	1.32609
ENSG00000137090.10	0	0.0328374	0.00492221	0	0	0	0	0.00994925	0	0	0.0608202	0.108455	0.436828	0.135545	0.00682719	0	0.0109936	0	0	0.194963	0.233717	0	0	0	0	0.146633	0.00285331	0	0	0.27952	0.00658897	0.0456333	0.0394129	0	0.0176396	0	0.0111375	0.0455937	0	0	0.0143354	0	0.0239919	0.0226163	0	0.0276086	0	0	0.11982
ENSG00000163462.16	1.21935	3.36193	0.904271	1.03926	0.166268	0.554926	1.76058	0.214195	2.76775	1.24819	0.698339	0.600404	0.929988	0.641989	0.382151	1.64602	0.441803	0.436629	0.769252	0.909419	0.474617	2.0438	0.793961	0.656116	0.388699	0.348568	0.681855	0.36432	0.851486	2.01259	1.85827	1.91246	0.45254	2.38766	0.607615	0.229088	0.52751	1.18335	0.858738	1.06582	0.900153	0.265034	0.593993	0.624857	1.20194	2.53107	1.75791	0.193694	0.232669
ENSG00000237810.3	0	0.0244048	0	0	0	0	0.0393525	0	0.0532457	0.0099949	0	0.120906	0.0162326	0.0151107	0.0456659	0	0.0490231	0.0319193	0	0.217346	0.0221744	0	0	0	0.0204688	0	0.00636177	0.0282978	0	0	0.00734541	0	0.0292918	0	0	0	0	0	0	0.0856401	0	0.0211139	0.0534925	0	0.0210979	0	0	0.0207515	0
ENSG00000156675.14	11.039	8.6736	22.4054	24.389	11.5875	9.49259	26.1484	7.12554	9.52663	8.33615	6.78674	10.4297	39.1039	8.00396	10.8604	16.3981	14.7303	23.9908	6.60732	6.01718	5.71609	12.4937	3.50803	12.78	9.62289	5.4831	17.9991	38.7797	20.1758	10.827	19.3501	57.6187	5.00272	12.9449	7.16524	16.0163	10.6669	21.4293	19.1957	7.58647	15.7985	20.3496	4.88902	10.5161	13.4151	18.6506	7.10793	13.7808	41.8014
ENSG00000144677.13	7.84428	8.81566	13.4289	4.37787	7.45542	10.2991	10.6292	7.18662	9.771	6.98685	10.2193	6.26963	3.91862	8.11718	6.36072	7.29278	6.44783	16.9978	8.84331	5.50397	6.38844	11.102	3.86436	11.5091	9.51668	11.1977	11.0978	31.5419	13.1558	3.97953	9.54837	3.58051	7.14491	10.1234	10.2236	14.8093	6.70724	9.62163	7.86345	6.86256	9.94452	8.4932	8.88718	9.22174	6.34297	6.4538	6.65385	8.78361	8.72656
ENSG00000048462.9	12.0885	0.33441	2.24855	5.14365	1.48873	6.37821	5.44366	6.13718	13.0287	3.44347	0.619382	3.15567	0.254204	1.08458	2.81087	1.81864	1.15156	3.83226	1.36266	1.6451	4.18151	2.36384	0.937621	1.14011	8.60124	2.59992	0.290576	0.517005	3.26876	11.2779	13.516	0.185888	0.229356	5.65876	11.7022	2.40921	2.75454	0.707532	4.64241	7.488	6.13154	0.854167	4.50263	0.361932	2.30359	0.843483	0.707316	4.79331	0.574225
ENSG00000239697.9	19.4972	18.0023	17.3328	10.8759	10.4289	27.2287	1.49726	19.8427	15.0906	17.3377	13.9778	7.56411	14.6839	5.76095	15.4186	11.7639	10.3918	4.12664	15.3328	2.39645	21.8065	25.1112	2.8266	18.9942	14.6856	22.3474	18.7909	2.81249	12.6528	9.4041	14.6182	4.94553	5.20847	17.6435	29.5714	6.25202	14.577	11.9979	12.7235	19.3951	21.3063	14.6074	11.7546	23.2968	8.50775	16.7888	31.661	12.1412	14.6915
ENSG00000106105.12	61.375	28.09	55.5675	60.5027	30.0121	29.3125	19.9819	19.9864	32.6309	33.2041	95.8923	36.0646	40.345	34.6839	18.5502	23.8785	36.1155	27.9287	53.7009	33.0397	24.5487	28.9432	33.2336	25.2016	17.1617	29.6042	25.1092	23.2684	26.5733	35.5287	39.6336	23.2321	36.0668	21.347	16.5981	26.4179	38.1937	33.3998	31.1419	20.8349	26.3827	21.0042	62.7447	34.1895	41.5541	24.4265	35.4178	24.7017	46.7892
ENSG00000255733.4	0.174463	0.0754023	0.0904205	0.107024	0.0738913	0.514676	5.1336	0.228458	1.31608	0.178422	0.0465525	0.367628	0	0.0311244	0.00522561	0.0438907	0.050488	0.427351	0.0159316	1.46242	0.403454	0.0419211	0.279536	0.0727071	0.618359	0.154323	0.0436792	0.116574	0.154585	0.142632	0.30764	0.0279426	0.0201114	0.21891	1.32315	0.152714	0.0340991	0.0232653	0.366368	0.0979992	0.120697	0.028993	0.183637	0.0692431	0.270398	0.253584	0	0.156725	0.118686
ENSG00000170608.2	1.01478	0.430464	1.46825	1.94165	0.128939	0.478987	0	0.11812	16.533	15.5871	1.33132	2.65569	1.49101	5.73289	0.932124	6.87594	7.48856	0.934806	1.65257	0.0289332	0.184492	0.839888	0.0637628	0.722469	5.99459	0.367215	0.626693	69.7087	7.19326	1.68692	1.92142	0.311518	0.0389934	0.311254	1.76264	16.7737	0.297512	0.845782	2.56018	0.380015	1.54238	3.2885	2.17189	1.72851	4.66222	3.70798	0.541136	0.566302	0.753109
ENSG00000122756.13	0.335275	0.0337344	0.01517	0	1.27936	0.11398	0.217585	0.183979	0.0368003	0.0345395	0	0.059688	0.100971	0.386414	0.326137	0.141382	0.0169409	0.364003	0	0.0300433	0.252873	0.647053	0	0.256163	0.0707341	0.169469	0.426498	0.195578	0.0389025	2.78541	0.0253836	0.154703	0.0202448	0.587631	0.24464	0.0153727	0.0343253	0.0351294	0.199765	0.0591895	0.386584	0.452373	0.0184855	0.139405	0.0291633	0.670072	0.201707	0.243818	0.108612
ENSG00000272486.1	0.165536	0.192374	0.110102	0.542552	0.0925455	0.128922	8.40361	0.317927	0.305248	0.214871	0.485875	0.272302	0.302439	0.173253	0.447231	0.458093	0.28104	0.434595	0.199536	6.41691	0.476706	1.28344	1.02973	0.227656	0.264023	0.204997	0.31912	0.730017	1.73443	0.655013	0.221077	0.729101	0.37783	0.700669	0.507303	0.223146	0.213538	0.437082	0.286787	0.654612	0.458085	0.574948	0.191664	0.758835	0.262059	0.46317	0.627413	0.252799	0.0450451
ENSG00000269353.1	1.41197	0.162143	0	0.059179	0.343211	0.239057	4.28784	0.47162	2.75932	0.26562	0	2.80003	0.43139	0	1.86085	0.169887	0	2.92655	0.0616659	0.577609	0.0294649	3.73205	0	2.32176	0.380779	0.190061	4.2436	0.300813	3.96405	0.0552081	0.0195209	0	10.5869	0.282443	1.70717	0.177332	0.59394	0.0450262	1.18174	1.51729	0.552122	14.4206	0	1.34009	0.261655	1.18603	3.1024	1.04782	0.125289
ENSG00000185271.6	0.0542723	0.105119	0.0429736	0	0.101139	0.0469646	0	0.0694899	0.0833983	0.0313099	0.0663742	0.0405802	0	0.0355016	0.0357631	0.0700885	0.0767844	0.149985	0	0.0680853	0.0434145	0.0159389	0.0187558	0.0621991	0.01603	0.0960142	0.024911	0.110807	0.110203	0.0650762	0.0575253	0.0478084	0.0229397	0.133171	0.0616014	0.0348382	0.0194473	0.0796116	0.0348243	0.0223562	0.0750935	0.0661409	0.0418924	0.0394905	0.0165228	0.120519	0	0.0650057	0.0369211
ENSG00000138271.5	11.0557	29.2528	14.324	0.24874	10.8563	0.425108	2.2655	6.93806	0.503263	0.429404	12.5985	4.21489	23.3486	0.181773	11.8892	1.53798	13.1845	0.0822797	20.2769	2.6519	37.7445	3.74237	39.9014	13.1254	7.96724	6.59279	0.26785	2.99072	0.0241823	0.3213	7.81997	38.274	0.22652	0.0365279	0.540699	1.52894	8.85488	22.5503	11.4052	1.66795	0.563002	0.036284	8.66407	17.3528	23.1499	12.0594	3.85108	0.597326	39.334
ENSG00000279347.1	0.245113	0.129479	0.174676	0.236286	0.0570978	0.0132568	0.800334	0.0196151	0.0941643	0.0353517	0	0.0152729	0.114828	0.334037	0.0336498	0.0678311	0.0216741	0.0705611	0.10259	2.15249	0.088234	0.0539893	0	0	0.0723974	0	0.0562535	0.0250221	0.323515	0.422493	0.389707	0.143947	0.0259011	0.413496	0.0231845	0.0196677	0.0219578	0.149815	0.0982994	0	0.0282625	0.0186698	0.0236502	0.0445884	0.124371	0.0816462	0.276496	0.0458734	0.0416872
ENSG00000154102.9	1.09717	0.122444	0.550618	0.834205	0.403166	0.411198	0.737106	12.6581	1.08639	1.77852	2.48331	1.6754	0.30405	0.626722	1.11503	0.18816	2.06605	0.395026	2.54569	2.55896	0.964195	3.18589	7.25756	2.2846	8.46213	1.03202	0.344717	0.605763	0.150615	0.514187	0.511033	2.28691	0.744611	0.284385	1.70137	0.357103	1.32894	0.147342	1.60632	0.496511	0.898023	0.635594	3.63211	5.32975	1.72657	0.65886	0.962222	2.58897	0.609731
ENSG00000179008.7	0.574042	0.0411162	0.0138672	0.10317	0	0	0.348072	0	0.0560663	0.0841949	0	0.00727491	0.0478589	0	0	0.0215399	0.010324	0.389879	0	0.128161	0.168113	0.0342888	0.0201744	0.0780542	0	0.0215159	0.0187566	0	0.0355614	0.131247	0.00309381	0.094278	0.123374	0.617738	0.154608	0.0187366	0.0313773	0.0142722	0.177927	0.0240471	0.0403866	0.0533576	0	0.116813	0.0296208	0.0259269	0.0702416	0	0.0198568
ENSG00000225342.2	1.27126	1.36648	0.224729	0.242245	1.84566	5.63153	4.9357	0.894294	4.68498	0.837858	0.520653	1.02791	1.02836	0.570501	3.35081	0.613603	1.52147	1.58298	0.564243	2.72601	5.40627	26.0475	0.413787	0.813172	1.03476	0.320353	11.6349	1.75649	1.83696	0.119642	0.423038	0.221365	0.768512	5.1279	2.18117	0.384297	1.19179	0.11926	1.56503	1.6806	2.30097	6.14751	0.0855763	0.193607	1.41309	0.856748	30.1078	3.78455	2.60454
ENSG00000160606.9	14.8335	5.66284	4.25031	9.16937	17.1751	13.8817	4.11673	11.2327	4.23685	9.54374	17.374	20.6446	25.1466	13.5878	24.5297	33.1381	15.9035	2.91287	18.5929	3.09609	13.2889	41.7892	5.94361	7.9844	4.51034	5.95794	8.96323	10.5814	9.99133	7.953	7.63511	6.3409	23.9926	2.60209	7.99521	12.352	21.8874	9.126	12.3965	17.5049	10.849	26.2231	16.2818	28.9289	20.7326	21.271	40.692	16.6855	19.2028
ENSG00000173269.12	4.48616	2.33973	4.33169	3.59977	3.11447	7.38147	3.90734	6.37712	5.75286	6.52853	4.88222	5.0221	3.40553	2.22366	4.71741	5.24216	4.79379	3.48797	2.55782	1.51004	2.75972	5.30531	3.17059	5.79312	5.94032	10.4852	10.1641	4.24166	5.01145	5.22201	4.03644	3.19488	0.905372	14.2677	1.97225	3.46785	2.37053	6.46949	4.07462	4.11499	9.03985	3.35541	12.02	5.53781	5.35538	6.40243	2.12685	4.6232	4.97761
ENSG00000005471.14	0.881479	0.387235	0.155975	0.260122	0.100573	0.288965	0.574612	0.112288	3.41053	1.28818	0.128704	0.0638918	0.161176	0.303014	0.203003	0.467956	0.2911	0.410147	0.131009	0.634722	0.0755495	0.233781	0.186507	0.700973	0.231133	0.381904	0.0792683	0.121204	0.356152	0.0889783	0.300315	0.142621	0.182489	0.161393	0.127617	0.177545	0.159541	0.34305	0.415549	0.205636	0.130677	0.123319	0.119766	0.201255	0.0643514	1.05163	0.308448	0.167664	0.0887258
ENSG00000235387.1	0.752674	0.452814	0.357587	0.342629	0.46755	0.814159	0.926053	0.501937	0.48192	0.370897	0.429571	0.453355	0.572984	0.205147	0.530423	0.27772	0.665552	0.346677	0.273021	0.786867	1.14398	1.25261	0.260114	0.958453	0.611359	0.970938	0.961579	0.332956	0.534921	0.470057	0.518562	0.184175	0.530233	1.42364	0.391562	0.362365	0.0674262	0.613385	0.281727	0.28421	0.679824	0.477747	0.387323	1.02689	0.330988	0.208927	0.339617	0.723103	0.512039
ENSG00000180921.6	15.6892	7.67048	16.6831	17.1526	28.0823	8.03146	7.0779	41.5066	18.5008	12.3542	36.4535	14.7306	27.6794	30.4455	26.131	41.6818	34.0482	13.8335	14.64	4.58779	3.62492	17.9299	29.4974	10.7665	23.5785	4.36588	15.1819	30.713	35.3097	21.0031	30.3805	23.9917	28.6701	7.14148	8.05143	43.0356	33.4749	15.4245	21.3428	23.5283	10.1819	27.9774	30.5612	31.4569	14.9863	13.2675	36.5524	47.8002	24.842
ENSG00000143443.9	3.55682	3.69661	1.73789	7.28953	1.92653	3.59401	4.08877	2.67972	11.9311	6.76266	3.56483	6.48656	6.99019	9.72277	9.60383	7.43421	3.71278	3.75599	4.37161	2.47591	1.78348	10.7388	3.3428	4.15918	3.3054	3.03752	2.28562	2.85162	3.5407	7.16448	2.33557	4.87812	12.1555	3.4325	2.45347	1.8516	2.62674	3.69041	3.10333	12.1679	3.9211	4.44038	3.11379	6.09145	6.47067	6.17426	8.53331	5.41624	1.70165
ENSG00000249896.1	0.224952	0.0209698	0.062866	0.0255118	0.0616486	0.111645	0.0901692	0.139778	0.137254	0.0114508	0	0.0395764	0.0278956	0.112526	1.27742	0	0.0280819	0.0365688	0.0398758	0.124502	0.0952664	0.0582923	0.0548756	0.0303303	0.0586257	0.269213	0.00728844	0	0.0967292	0.238	0.0420768	0.233129	0.419481	0.292224	0.120155	0	0.0142247	0.0194106	0.0254722	0.245287	0.00915451	0.0120947	0	0.0866559	0.0161141	0.13223	0.0119413	0.124814	0.0540117
ENSG00000132259.11	0.0466586	0.18896	0.22167	0.0299855	0.115935	0.010094	0.0794858	0.0448061	0.107548	1.52757	0.0114126	0.360502	0.0109291	0.0203475	0.158854	0.008608	0.0660126	0.354596	0.187473	0.0878008	0.134366	0.0685144	0.0161246	0.552559	0.0964687	0.337058	0.22273	0.0190524	0.0189486	0.195814	0.108802	0.137005	0.256381	0.214667	0.467809	0.763747	0.367821	0.0342216	3.99685	0.384399	0.0537991	0.440682	0.0360155	0.356481	0.127844	1.23298	0.533343	0.0419147	0.285674
ENSG00000011600.10	201.735	105.367	103.928	68.1666	57.9949	220.305	6.39354	87.9598	104.366	57.6068	129.463	49.4003	96.6917	21.6333	79.9225	33.2967	71.919	22.9514	185.92	14.9638	253.505	59.5519	34.9035	95.7337	81.3932	157.329	235.955	4.41543	84.0698	92.6989	128.946	10.0491	7.63324	175.303	309.916	16.3511	121.953	61.4851	76.4297	80.9574	157.226	14.9101	31.4075	66.5139	107.278	122.958	179.067	61.5543	89.6643
ENSG00000262503.1	0	0.395629	0.400299	0.045124	0.567013	0.0303802	1.27589	0.0899026	0.647379	0.263296	0.0343486	0.245003	0.230255	0.306201	0.185074	0.0259077	0.19868	1.52	0.0470202	5.10895	0.112335	0.0824837	0	0.107294	0.0414777	0	0.116023	0.286712	0	0	0.178616	1.48445	0.296783	0.17229	0	0.0901438	0	0.068665	0.135162	0.289234	0	0.299494	0.0541983	0.61309	0.0570035	0.124737	0.16897	0.0841011	0.159222
ENSG00000235770.4	0.215585	0.151841	0.176393	0.0865919	0.0948586	0.190443	1.7649	0.0920111	0.110427	0.0466393	0.145011	0.0582096	0.357691	0.0156691	0.209145	0.0629739	0.0127087	0.190319	0.1564	0.890245	0.163832	0.100247	0.155215	3.10213	0.148577	0.243669	0.136886	0.139382	0.102143	0.145407	0.154242	0.0844037	0.842889	0.303069	0.101957	0.0288306	0.148063	0.0878444	0.115277	0.103606	0.161575	0.0930503	0.104005	0.163404	0.546942	0.211442	0.22157	0.13449	0.138513
ENSG00000277586.1	0.0233563	0.546972	0.0813729	0.00750504	0.0580342	0.0707398	0.0265259	0.0224289	0.0807542	0.501918	0.0571287	0	0.00547086	0.0152782	0.379639	0.0172359	7.83153	0.290459	0	0.131853	3.43404	0.301811	0.00807161	0.356901	0.0413915	0.809184	0.0771878	0.0095372	0.00948522	0.0140029	0.0148537	3.73084	0.0296166	17.6875	0.0265104	0.0299855	1.23864	0.199857	0.0224801	0.230906	0.258534	1.80746	0.0360571	0.756272	0.00711062	0.114105	0.13349	0.230797	0.0794455
ENSG00000256234.1	0.192865	0.967849	0.481046	0.418317	0.628974	0.688444	5.17477	0.0926035	0.222276	0.521551	0.459947	0.252363	0.135527	0.06308	0.683105	0.26686	0.0511621	0.433057	0.193731	2.72195	0.671117	1.69923	0.949783	1.16043	0.512686	0.426501	0.331968	0	0.646176	0.433609	0.275973	0.339788	0.427979	0.754231	0.51991	0.23213	0.362822	0.318276	0.55689	0.715016	0.600426	0.705124	0.16748	0.473632	0.176148	0.706666	0.82672	0.0216569	0.951232
ENSG00000205837.6	0.10714	0.0970208	0.109073	0.0442633	0.0142615	0	0.260741	0	0.0176398	0.0132448	0	0	0.0322661	0.0300361	0.00504288	0	0.0162408	0	0.0307489	0.201612	0.0514231	0.0134851	0	0.0701647	0.0135622	0.0135388	0.0421518	0.0374991	0.0186474	0.0963509	0.00973384	0.0134827	0.0194081	0.084502	0.147667	0.0147374	0.0164534	0.0112259	0.0147315	0.0189145	0.0741216	0.0419688	0.0177215	0	0.0838744	0.0713756	0	0.0206243	0.0208247
ENSG00000071967.10	20.5761	58.3836	32.8963	20.9335	23.7045	49.03	79.4895	24.2424	23.106	22.0992	29.6954	25.5362	12.1025	6.03552	43.2721	13.3234	18.6274	43.1783	10.0269	21.0874	41.2344	29.7572	14.1294	29.8722	38.1608	85.3421	41.2805	19.5345	13.8115	7.89352	26.283	7.77788	49.7384	37.2614	34.2597	5.58	20.803	43.6506	26.3973	30.328	34.2495	51.8081	36.9194	15.486	29.8661	24.4047	19.0326	46.5377	20.3721
ENSG00000226237.1	0.00768249	0.385529	0.0510981	0.111087	0.0644254	0.184483	1.02083	0.0368873	0.0885406	0.0498606	0.0620108	0.0402101	0.00539853	0	0.0582179	0.025512	0.0326076	0.201695	0.015434	0.332504	0.210177	0.0270746	0.0398245	0.0528274	0.0884958	0.237847	0.0486624	0.0470555	0.0561589	0.055271	0.124587	0.02707	0.00974168	0.106037	0.170039	0.0147945	0.0908442	0.253561	0.15528	0.00949388	0.116928	0.0280876	0.133426	0.0335404	0.0467774	0.107478	0.0554631	0.0552111	0.0313581
ENSG00000182329.9	0	0.0327439	0.0904512	0	0.0123767	0.00287359	0.24891	0.0170073	0.0204113	0.342916	0.00324895	0.0033106	0.00933395	0.00289628	0.0116704	0.00490109	0.00469815	0.195776	0.0578178	0.274949	0.0170008	0.00390096	0.00459038	0.0202972	0.0392327	0.0763718	0.0378004	0.043391	0.0107886	0.0199089	0.0281581	0.0585043	0	0.0203706	0.203535	0.285637	0.209424	0.0129897	1.46597	0.0492442	0.00612625	0.0283284	0.0205059	0.0144977	0.0336989	0.536836	0.107882	0.0198873	0.0963867
ENSG00000125869.8	6.46993	15.5278	3.99123	3.19802	1.84547	2.93507	3.99264	0.919278	1.84513	14.4183	2.8219	0.740459	3.39825	0.0971686	2.0882	2.98712	0.507888	2.5657	2.98424	0.465878	12.3025	6.10751	1.26626	7.62299	0.877491	21.0453	0.345455	26.9717	2.77497	1.32102	5.11706	4.65254	0.104644	1.27572	4.80522	0.858176	9.77616	2.2153	3.17716	2.3252	3.97363	3.33395	4.85396	4.6297	0.532628	3.30963	11.9007	2.01645	3.75022
ENSG00000164651.15	11.5758	0.0191537	0.701977	0.91753	0.00844642	0.629503	2.17739	0.00870493	0.0208944	0.00784431	0.0465619	3.21951	0.146508	13.1698	0	0	0.0192374	0.0313141	1.97591	0.238811	0	0.0878524	0.169165	0.363609	0	0.0561288	0.147291	0	0.0441759	10.4754	0	0.670757	0	0	0	0.0261849	0.555441	3.76974	0.90738	0	0.025085	0	0.902625	1.10811	0	0.609931	0.089984	0.187294	0
ENSG00000151006.7	0.226689	0.854404	0.261966	0.307116	0.0685049	0.0874791	0.375741	0.0882519	0.374235	0.0901304	0.692343	0.164917	0.103327	0.388749	0.074689	0.0339094	0.136522	0.317467	0.0738511	1.25667	0.238188	0.161938	0.241374	0.308949	0.130292	0.0433556	0.313837	0.0900633	0.209003	0.374664	0.469512	0.372394	0.0699201	0.383354	0.257301	0.271365	0.164653	0.125821	0.259463	0.181711	0.0508632	0.0839987	0.0709376	0.207298	1.09116	0.273465	0.702173	0.0412785	0.0250078
ENSG00000230082.1	2.14075	1.76873	0.521562	3.17485	10.6896	1.10437	4.48849	1.21237	0.569356	1.14001	3.34312	1.1492	6.36441	1.29263	2.82132	0.85065	1.57261	1.51695	5.73432	2.78889	1.63343	2.07956	0.227635	1.44689	1.16732	0.898257	0.574445	0.941386	1.20376	0.641727	0.663264	3.38474	8.77008	0.454577	1.33953	1.05706	0.708085	0.644154	0.898143	6.44417	1.17722	1.90651	3.55908	0.958577	4.3616	0.365679	2.77397	0.567066	0.298736
ENSG00000069011.14	1.79507	3.01708	5.23547	10.6138	7.67429	3.91871	0.16353	27.0276	3.60659	13.1704	6.47332	13.2999	7.64936	7.50371	0.92985	0.100945	2.93351	0.0729527	9.56529	1.15607	1.55727	1.72532	3.35388	3.67444	8.88008	1.79163	0.272295	3.76294	0.584756	0.189918	13.1406	3.20482	0	1.3426	1.75419	18.1068	0.939037	0.281622	4.46253	0.545681	1.30163	0.236895	4.12346	0.513382	12.4349	0.537177	0.173253	2.9966	8.88777
ENSG00000229404.4	0.0468261	0.921395	0.483863	0.0225698	0	0.00759769	0.0398856	0	0.0134918	0	0	1.05913	0.00822624	0.313965	0.00771409	3.66721	0.509293	0.727914	0.623235	1.07942	0	2.09375	0	1.40872	0	0	0.0161199	0	0.0142624	0.0210554	0.0148898	0.257807	2.6126	0.355472	0.0132874	0	0	0.394961	0.0112674	0	0.0809883	0.363798	0.37952	1.13717	0.106919	0	1.75367	0	0
ENSG00000178038.15	4.42453	2.39029	1.70957	0.412528	2.38207	0.550647	1.82573	3.50557	4.35303	1.15604	3.23303	2.2927	2.59139	0.810586	5.92432	1.49525	2.17172	4.77684	0.934486	6.51231	1.15021	0.940953	2.2145	2.78487	4.14804	0.450955	7.17479	7.45774	1.21503	0.675993	2.87063	0.85884	4.86964	3.01665	3.4698	12.5909	1.26808	1.21454	1.47563	7.27961	1.71971	2.61896	1.0039	5.0485	1.08758	1.58659	5.19839	1.99068	2.24293
ENSG00000158164.6	0.688822	1.16956	1.21551	0.189719	0.229225	0.25546	0.670543	0.188992	0.907276	1.95853	0.324933	0.367887	0.691484	0.4184	0.729488	0.217852	0.365455	0.237951	0.444805	0.555517	1.36967	0.520189	0.153031	0.50749	0.305179	2.02376	0.623305	1.02463	0.419607	30.796	0.344194	9.92523	0.499115	31.7366	0.614305	0.426374	0.158673	2.67042	1.89424	0.547222	0.204232	0.0899419	0.740578	0.429611	0.389455	0.458888	0.888017	0.331494	0.301243
ENSG00000130600.14	0.477212	1.24781	0.385421	779.985	7.737	2.89585	0.691015	52.1849	4.23489	65.4331	2.0135	0.40142	0.9641	0.148277	0.695747	0.290533	9.08933	2.36561	0.167775	0.695952	1.00779	22.9039	0.383434	5.53748	0.591993	3.82021	2.20793	0.511514	19.3607	3.13285	0.379361	5.35978	0	1.976	0.453637	1.58525	1.79549	80.1434	1.83724	1.59227	1.80755	0.567032	10.8988	797.43	0.283302	0.691464	9.22666	0.294726	1.1606
ENSG00000163467.10	0.30227	0.479013	0.201047	0.815875	0.168989	0.196177	2.78065	0.348322	0.383202	0.235414	0.310524	2.66693	2.31523	1.20613	1.74285	0.0836482	0.577329	0.104418	2.64157	2.04769	0.217617	0.239683	0.125352	0.173209	0.77673	0.0935816	0.283033	0.111085	0.662877	1.22324	0.173009	1.3846	3.71791	0.417205	0.274471	0.49478	0.552391	0.465567	0.232745	0.971203	0.606439	0.442046	0.979944	1.05572	5.12571	1.22835	0.518276	1.31696	0.287885
ENSG00000153789.11	0.690347	0.38337	0.95029	0.477784	0.329872	0.471021	1.05543	0.322969	0.734422	5.87438	0.116901	0.225002	0.124387	0.127369	0.559887	0.0391881	0.0375655	4.18252	1.81364	0.0333096	0.917559	0.10917	0.128463	0.304299	0.611709	1.82413	0.648363	0.195157	0.646978	0.573074	2.8481	0.296266	0.0224458	1.02614	3.41557	1.94302	1.84577	0.0259658	14.9927	1.68436	0.575566	0.3883	0.266437	0.444362	0.258671	4.50469	1.46961	0.254424	0.686394
ENSG00000235837.1	0.624131	0.219794	0.148259	0.45124	0.484626	0.101267	4.34159	0.0998917	0.299713	0.0900158	0.267156	0.116668	0.255839	0.204134	0.119955	0.143932	0.331133	1.83263	0.156734	4.50214	0.0249633	0.183297	0.593151	0.178823	0.138259	0	0.286476	0.764565	0.0633666	0.0467735	0.264616	0	0.197855	0.28715	0.0590346	0.350559	0.279555	0.305178	0.450539	0.257097	0.323841	0.332771	0.421542	0.113535	0.253349	0.277194	0.187744	0.16353	0.247679
ENSG00000029534.18	0.109233	0.120348	0.0563436	0.129368	0.107597	0.139762	0.255203	0.113887	0.546726	0.207956	0.0709938	0.142348	0.021931	0.296022	0.717742	0.164097	0.149024	0.319123	0.0532945	0.0763477	0.0299587	0.0934902	0.21679	0.22176	0.138272	0.0690166	0.0653226	9.0877	0.152094	2.13307	0.106187	3.11763	0.00791494	0.134973	0.0797041	1.00369	0.0704544	0.0366247	0.111143	0.713509	0.105798	0.684621	1.11659	0.0613147	2.02001	0.289002	0.03943	0.0995289	0.108281
ENSG00000272473.1	0.0782882	0.227452	0.0929847	1.13203	0.109421	0.0508101	0	0.15036	0.225568	0.0846839	0.0287236	0.20488	0.0550136	0.0256057	0.154766	0.0866599	0.0415358	0.270443	0.11796	0	0.0939386	0.241416	0.0405831	0.0448614	0.0693704	0.0346253	0.312628	0.0959036	0.095381	0.0352024	0.0373413	0.137928	0.545998	0.144075	0.133291	0.0376908	0	0.11484	0.0753515	0.0483736	0.270808	0.143113	0.0453226	0	0.0595856	0.156465	0.494546	0.0703285	0.0532589
ENSG00000204147.8	0.711761	0.818069	1.03303	1.29686	0.976585	0.401027	2.87809	0.856255	0.685089	0.822363	0.958478	1.40359	0.774971	1.81631	1.11585	1.51514	1.73459	1.17263	0.66782	1.29522	0.454241	1.0199	0.859562	0.528873	1.5178	0.383985	0.54713	0.843169	0.88622	1.30128	0.445193	0.67522	1.69598	0.986	0.421695	1.28783	0.672645	1.62348	0.752815	1.53685	0.714268	0.950819	1.35842	0.79393	0.809611	0.630489	0.564671	1.97088	0.808784
ENSG00000174514.11	15.0529	16.0722	1.51823	5.55516	13.5378	5.53455	19.8326	0.436004	5.50776	5.25627	0.726127	1.22302	9.08884	19.1717	2.51624	2.65144	0.636187	12.3182	8.15082	5.19202	12.0553	24.6938	2.75191	7.97196	5.14753	12.082	2.25553	34.9331	2.17718	2.08343	18.5557	1.42548	0.568347	1.83181	17.1022	0.94721	1.60189	5.43485	15.0653	1.79834	12.5885	20.856	0.559394	20.8705	0.318983	20.5875	9.64442	0.737301	5.3459
ENSG00000073282.11	1.14845	0.30333	3.42837	0.0828141	0.556117	0.184873	2.74983	0.204072	0.614897	1.22467	0.0132713	2.05889	7.28547	0.896174	0.895326	0.152652	1.15625	19.196	0.931069	2.86732	2.59549	0.274872	0.510958	1.3162	0.492791	2.31972	0.209196	0.254787	0.242381	0.150448	0.192658	22.432	0.0802676	0.208024	5.09101	0.596444	0.685334	0.315045	2.90705	1.68186	0.725709	0.491791	0.125644	1.25842	0.145912	1.79827	1.04456	0.22949	11.3686
ENSG00000138755.5	219.427	4.24291	308.598	40.9081	5.87961	23.1031	51.9671	10.619	70.2997	13.8907	62.4052	24.7772	3.40556	6.31623	5.36984	2.98865	7.24383	5.00546	22.0055	16.897	6.44688	58.5754	29.6752	17.5084	80.6762	5.05397	4.21747	1.82324	95.4456	184.732	53.9642	2.82804	1.62212	180.131	63.1617	0.840903	38.0022	3.92443	110.375	14.2126	21.9465	3.00181	3.01928	8.60564	21.8095	118.172	3.47437	62.6689	33.5468
ENSG00000173852.12	20.4097	22.7191	28.2105	10.2817	32.0373	22.5843	37.2919	9.3404	16.0843	11.5384	63.6732	42.6711	55.1005	14.7152	27.1032	17.4002	30.8893	16.7164	40.4241	32.6812	31.6638	23.0232	12.6231	19.6199	9.35897	30.9949	9.59286	12.2469	20.2254	6.41526	26.819	4.22316	6.02801	6.14518	10.6935	15.6239	35.9949	20.9453	12.1237	6.18087	14.084	8.2635	17.3331	19.3329	3.81375	24.587	11.1279	14.9933	44.2958
ENSG00000235126.1	0.241599	0	0.0286953	0	0.0562792	0	0.205789	0.0580017	0.0696107	0.261336	0	0.0451618	0.12733	0.0395098	0.139303	0	0	0.125189	0.546041	0.227317	0.086969	0	0	0	0.0535196	0	0.0998046	0.221971	0.073587	0.597494	0.0960301	0.532061	0.0765891	0.166732	0.0685563	0	0	0	0	0	0.0417859	0	0	0	0	0	0	0	0
ENSG00000164744.11	0.233509	0.0102791	0.129427	0.0375165	0.0181315	0.0378875	1.16024	0	0.0672796	0.050517	4.02664	2.53167	0.0546959	0	0.0128227	0	0.061944	0.0403323	13.1353	0.695732	0.0280189	3.65176	0.423662	0.423723	0.0172425	0	0.0375132	0	0.0237076	0	0.0618762	0.188556	0.0740244	0.0358109	0.0110434	0	0	2.58326	0.0374582	0.0480943	0.0538488	0.0711434	0.0675914	0.0212387	0.302132	0.285196	0.0175604	0.0349612	0.0661893
ENSG00000198074.8	6.93773	2.19479	0.431515	0	1.67463	0.150507	0.0329216	214.937	0.311811	0.284293	0.297793	0.93923	298.35	0.037924	36.3505	4.24625	0.902261	0.106813	0.038824	5.67302	0.788406	0.0510793	0.861529	2.79062	983.918	18.8293	0.111765	257.686	0.682789	52.2418	1.49325	0.902246	4.82749	5.51249	0.230316	40.3228	0.311614	0.0425219	0.167402	12.6095	2.31294	1.69569	1.16352	1.89833	34.2825	0.0386228	0.191835	7.16982	0.144615
ENSG00000144395.16	0.581268	0.229827	0.163708	0.301976	0.0486478	0.0293668	0.444712	0.0935885	0.184526	0.0888538	0.125149	0.192587	0.107618	0.505455	0.0424315	0.0828361	0.310238	0.0985946	0.262222	2.44307	0.0985642	0.104265	0.248993	0.0478682	0.206639	0.0200125	0.0728513	0.0554296	0.161142	0.572818	0.341995	0.30661	0.136821	0.560481	0.0651862	0.0904882	0.130958	0.119985	0.207705	0.0172053	0.151703	0.0540831	0.229712	0.0873763	0.110204	0.197096	0.113077	0.293915	0.0639322
ENSG00000106278.10	0.999163	0.254923	0.155001	1.39235	0.120333	0.0154398	4.4985	0.0293722	2.32265	0.536718	0.0698264	0.043199	0.109855	0.0155617	0.0604658	0.0319764	0.0180308	0.232452	0.0102414	0.319761	0.156591	0.194627	0.0246641	0.0155796	0.0481822	0.175862	0.178767	0.166528	1.45746	1.03914	0.0896952	0.200581	0.00430944	0.215775	0.175514	0.14071	1.08505	0.837523	6.99347	0.0251989	0.380889	0.130464	0.0196747	0.871692	0.0134505	0.665635	0.193216	0.0641126	0.134095
ENSG00000143554.12	5.45287	4.32878	4.13032	2.73219	3.72597	6.07026	1.80538	3.94059	5.18377	4.46274	4.14143	2.31271	8.18309	3.53469	9.29565	3.3249	1.88292	4.30371	3.24311	1.72757	4.64882	9.74966	2.51685	7.5839	3.52143	5.7363	13.563	15.0503	8.79783	5.36923	4.91961	3.14258	6.19566	4.68868	4.5178	1.72641	7.61036	2.77472	4.21645	13.6903	6.94807	22.3633	3.68113	3.88029	5.33853	5.92308	5.84383	3.59498	3.28201
ENSG00000167074.13	3.8671	3.21328	4.24156	5.48494	5.55477	8.24383	2.32584	4.90794	3.81425	6.14231	4.58953	3.94974	3.33526	2.45013	12.1054	7.1014	3.82274	17.3737	2.88643	0.739805	3.68811	10.2276	3.74987	13.263	4.60468	10.7868	10.4393	10.7441	6.09609	4.58978	1.87746	12.1841	7.16056	6.27479	5.35887	4.56321	4.11097	7.18252	5.2081	11.2008	5.71663	14.3931	2.00287	8.37131	2.41119	7.71916	7.56656	1.85575	4.18685
ENSG00000158406.3	3.56556	7.48906	2.46028	1.71858	3.40142	1.87332	14.7515	10.8427	6.94669	7.89736	1.55737	16.504	5.48833	4.83134	3.38447	45.3887	3.06277	75.1929	0.596932	17.7325	2.20029	4.56257	123.661	4.7674	1.80538	4.88113	2.03405	79.6611	0.827437	2.82479	4.13021	9.34792	5.05951	66.7895	0.867229	4.16887	4.92805	10.8342	4.1672	11.0157	2.70166	21.261	4.71812	5.83748	0.465218	1.75323	2.91122	8.65585	3.06091
ENSG00000127324.7	10.222	68.047	0.959828	0.528806	22.8142	1.91905	12.5361	9.27649	30.1613	40.089	3.48532	0.360147	22.1884	0.315075	38.5724	10.6042	16.5537	10.4825	1.03486	1.15815	101.347	10.7271	0.457756	23.3226	86.7228	22.4155	1.87921	553.082	27.6949	4.98135	2.19955	13.8604	9.97587	7.22675	8.09433	1149.97	33.2675	5.62295	14.8737	21.4283	10.3485	43.3399	6.95563	24.3289	0.427696	3.93079	8.58467	56.6886	6.72639
ENSG00000212443.1	3.11314	0.357496	0.25722	0.652395	0.252239	0.175693	683.219	0	0.31199	0.292823	0.198643	0	0.380455	0.70832	0.178384	0.149828	0.287248	104.269	0.407886	262.855	0.454753	0.119254	88.6881	0.155123	0.239871	0.359186	0.447317	52.5616	0	0.730343	0.34432	0.476932	0	0.747282	1.15224	0	0	0.297824	0.390829	0.167268	0.468203	0.247431	0.313436	0.147733	0.123622	0.180343	0.366441	0.060796	0
ENSG00000119326.13	11.5286	7.09631	25.3501	11.3417	8.62576	6.79756	6.6199	18.4514	13.6216	6.13856	26.7294	8.76496	25.4155	39.164	11.0725	5.77896	8.23528	10.9993	39.4664	11.4446	22.6808	6.03177	20.1438	10.0543	17.1591	11.7498	16.0824	21.0586	11.5145	22.4682	5.89415	7.44359	5.52807	26.9116	9.79881	9.51476	9.74319	10.2399	11.1894	5.30764	9.97897	8.69745	8.61218	5.45143	46.3646	12.3486	4.67244	10.6707	25.3958
ENSG00000254157.1	1.08086	0.103809	0.513503	0.189442	0.274669	0.510175	0	1.50973	0.452977	0.255089	0	0.367351	0	0.128551	0.0647489	0.217534	0.104263	0.271547	0.493507	0.369804	0.235805	0.173144	0.305615	0.112611	0.261201	0.434583	0.0541214	0.240738	0.119713	2.38586	1.37477	0.0865569	0	3.61659	1.84023	0	0	0.144136	0.567443	0.849993	1.29159	0.179622	1.59277	0	0.179486	0.13092	0.177345	0.0882694	0
ENSG00000164100.8	0	0.0457212	0.00913794	0	0.0403244	0.00624162	0.221174	0.00923525	0.0831276	0.0104027	0.0564555	0.00719083	0.13516	0.0125818	0.020596	0.0133069	0.00510235	0.0830545	0.00483016	0.959149	0.0484664	0.0127097	0	0	0.0042608	0.0191405	0.0198641	0.147263	0	0.00864867	0.310393	0.0508301	0.00609741	0.00442463	0.00818685	0.0231501	0.0206765	0.0246877	0.0416535	0.00594231	0.00997997	0	0.0111351	0.0209932	0.0102475	0.0352375	0.0564117	0.0151188	0.121035
ENSG00000226807.5	0.0212236	0.00373705	0.00672207	0.054558	0	0	0.0361557	0.0135873	0.0652271	0	0.0155737	0	0.00497131	0.0370218	0.00466181	0.00783104	0.00750679	0.0439896	0	0.0532506	0.00339551	0.00623302	0.0293384	0.00810782	0	0.0156446	0.146124	0.00866636	0.0430957	0.0699836	0.0337436	0.00623195	0	0.0325485	0.0240897	0.0408712	0.00760502	0.0466991	0.0204275	0	0.0195773	0.00646623	0	0.00772154	0.0150765	0.023565	0.0893796	0	0.00481276
ENSG00000278272.1	1.23004	0.0866342	0.27271	1.26479	0.0764082	0.0532208	1.53666	0	0.0945079	0.0354807	0	0.183944	0	0.268205	0.0270181	0.136157	0.087013	43.0011	0.906083	15.8939	0.0393582	0	65.6332	0.0939797	0.0726617	0.108804	0.0903341	45.5056	0.0999064	0.516216	0.521506	0.288944	0	1.3582	0	0	0	0.240578	0.0789266	0	0	0.0749516	0	0	0.024965	0	0.148003	0.110498	0.278929
ENSG00000246228.5	0.302205	0.0912211	0.519602	0.0138725	0.187725	0.0186795	0.147093	0.746245	0.0331706	0.124531	0	0.398126	0.717983	0.16003	0.251296	0.135401	0.79404	0.149136	0	0.2708	0.020721	0.012679	0.253635	0.164926	0.688579	0.305507	0.0317056	0.56412	0.140261	0	0.00915197	0.202828	0.0729919	0.662088	0.514524	1.67663	0.433155	0.116103	0.166211	0	0	0.0657667	0.316581	0.753928	3.8554	0.0671089	0.350638	0.659307	0.00978991
ENSG00000228952.1	4.38414	5.86207	1.04143	5.28281	0	0	5.60149	1.97347	2.84215	1.1263	0	11.2684	0.192547	10.7544	16.9726	0.151655	3.05288	2.65034	6.60577	0	7.9566	1.68991	6.39183	3.1403	4.85593	3.15091	0.905544	4.36362	0	0.369625	2.87528	3.86198	5.55925	2.26919	0.54427	11.4768	0.883667	5.62718	4.48341	2.37031	1.6113	1.87836	0.475888	3.58882	1.16788	0	2.10182	1.59997	3.44852
ENSG00000031081.9	5.67464	5.67832	6.67336	3.23023	2.86462	9.30753	8.71875	5.23205	6.44896	3.09553	5.67411	6.16043	4.0507	1.38848	3.38434	1.68367	3.14788	13.4316	2.1105	8.36023	3.28903	7.65453	14.2464	5.07929	3.60888	5.98853	11.1839	3.42734	6.40602	2.64205	5.38018	2.09443	1.31617	12.502	5.30157	1.94697	3.20452	5.27368	3.7472	3.58176	7.8492	3.16455	5.51409	3.21833	1.98783	9.56346	4.56673	5.0251	6.35748
ENSG00000267301.1	0.363964	0.845946	1.14124	0	1.0174	0.0472435	0.868049	0	0.0838936	0.0944875	0.747806	0.108856	1.99492	0.238083	0.623575	3.50509	0.0772405	1.2573	1.53552	0	0.698757	0.897878	0.150937	0.834248	0	0.128779	0.0601414	1.15923	0.0886858	0.458239	0.162027	0	0.738432	0	0.537049	0	0.313005	0.213559	0.0700622	0.44978	1.41007	0.998006	0.33713	2.8602	0.664836	0.096988	0.525522	0.294263	2.27794
ENSG00000132704.14	1.31267	1.1897	0.18994	1.90773	0.434611	0.67031	5.41461	1.17097	3.12554	1.56551	0.176022	0.538084	0.0187294	0.501254	0.421521	0.247091	0.381804	0.534021	0.120479	1.1285	1.97006	0.440304	0.103624	0.0916386	1.67092	0.111988	0.0165157	0.0408131	0.641333	2.19919	0.527584	0.522404	0.0422467	1.45312	1.5391	0.776327	0.436941	0.112405	0.923525	0.63405	0.742183	0.048723	0.401183	0.450909	0.478748	3.74656	1.62957	0.275349	0.0725282
ENSG00000204709.4	0.650918	0.0764091	0.137442	0.488037	0.0673901	0.281636	0	0.208358	0.0833536	0.187758	2.17591	0.486701	2.23619	0	0.834024	0.280203	0.23023	0.0999363	2.39743	0	0.0347129	2.16652	0.224949	3.72995	0.192257	0.0959627	0.258935	0.797379	0.264345	0	0.252975	0.318552	0.458549	0	0.123137	0	0.466485	0.0530459	0	0.536262	0.400284	0.0661054	0.33496	0.315755	8.16887	0.192727	0.326337	0.0649708	0.29521
ENSG00000251026.1	0	0	0	0.849023	0	0	0.400106	0	0.270681	0.0254052	0	2.01953	0	1.61316	0	0.0324975	0	0	0.825721	3.31471	0.929992	0.103464	0.0608746	0	0	0.129845	0.0161704	0	3.36218	0	0	3.67233	0	1.40473	0	0	0	1.07663	0	0	0	0	1.29169	0.961291	0.500519	0	0	0	0.0798884
ENSG00000188993.3	0.253254	0.0588628	0.0481273	0	0.0566344	0	0.224346	0.155647	0.0817251	0.0569803	0.0892012	0.446894	0.690497	0.00662653	0.420547	0.0224269	6.07326	0.160973	0.101757	0.514692	0.0777937	0.044626	0.0735179	0.267024	0.54755	0.0134411	0.0725361	8.94727	0	0.0364403	0.103079	0.232015	0.115609	0.214392	0.0517418	4.68195	0.152457	0.0817293	0.126752	0.0375561	0.0840993	0.0555548	0.293228	0.110566	0.00925215	0.107978	0.137126	0.0455011	0.282551
ENSG00000157470.10	0.755268	0.26172	0.820979	1.06007	0.664332	0.560765	0.844039	0.777501	0.431741	0.97252	1.7114	0.637009	3.85948	0.308287	1.05112	0.260842	2.25678	1.56125	1.35952	1.42124	0.986002	0.319406	0.156606	0.270061	0.588927	0.539809	0.176385	2.96067	0.228201	3.36347	0.472637	0.569509	0.022985	0.294666	0.342905	1.04139	1.34451	0.686896	0.88977	0.470407	0.522511	0.822869	0.531684	0.303358	0.879272	0.470952	0.550712	0.890163	2.04288
ENSG00000253729.6	7.9727	7.24743	22.6205	42.6321	16.0675	20.6351	44.3919	18.6313	17.9714	11.1273	34.943	21.2283	26.3225	26.551	6.37801	8.61352	23.7859	30.5122	14.7215	41.5405	3.97349	9.14688	48.9555	9.14469	12.9184	8.34794	8.28001	18.1916	33.9796	36.097	12.3255	38.8728	9.17272	27.3411	4.66859	9.27434	21.0022	26.2923	16.4877	7.80205	10.1754	7.06937	18.847	5.44015	26.6056	24.03	5.29696	30.1389	18.575
ENSG00000275830.1	0.177251	0.0401277	0.0360901	0	0.0707824	0.0493022	0.0431369	0.145897	0.0583663	0.120517	0.0185808	0.0378667	0.160143	0.0662554	0.158516	0.154162	0	0.0174945	0.0254354	0.238247	0.437524	0.290025	0	0.783541	0.112186	0.324778	0.104604	0	0.0925504	0.63761	0.0483108	0.490727	0.0642175	0.256299	0.143706	0	0.0816611	0.111432	0	0	0.385397	0.16201	0.117274	0.85676	0.0231269	0.0168691	0	0.0227471	0.0172261
ENSG00000253674.1	0	0.132367	0.178572	0.120778	0	0.081315	1.92096	0.240631	0.433191	0.216841	0	0	0	0	0.123841	0.069344	0.664727	0.173124	0	1.41461	0.0601347	0.441548	0.129896	0	0.222037	0	0	0	1.37381	0	0	0.110368	0.476618	0.576435	0.355525	0	0.26937	0.183787	0.12059	0.619326	0.0866785	0.114517	0.145066	0.136749	0	0.0834673	0.339196	0.0562759	0.170468
ENSG00000152580.8	0.330507	0.12297	0.0846543	0.290899	0.656087	0.470042	3.35865	0.361542	0.73532	0.381756	0.0885736	0.676907	0.353422	0.0563993	0.280286	0.313358	0.0884376	1.10995	0.051964	0.578673	0.635904	0.0962204	0.0566128	0.359017	0.224101	0.0889771	1.54262	0.408394	0.633763	1.38791	0.519992	0.443044	0.189504	2.43031	0.226715	0.146665	0.432527	0.0843162	1.39138	0.216648	1.4415	0.585788	0.0532416	0.269766	0.20649	1.40533	0.124491	0.418247	0.447728
ENSG00000166546.12	1.63514	12.6763	0.878824	0.180521	0.672421	1.74006	1.20604	0.521944	0.657995	0.780609	1.4043	0.484949	1.56306	1.01882	0.3401	0.412051	3.6688	0.195647	4.70266	2.15731	1.24736	2.5513	2.57128	5.0775	2.49305	1.15549	0.213838	0.262971	1.35221	0.665415	1.53805	0.10461	0.0579167	0.311005	0.611739	2.58154	1.69883	0.395296	2.11013	0.248351	1.6684	0.0918434	1.7716	2.77174	0.741146	1.16234	2.90173	1.13655	0.845156
ENSG00000112837.15	0.0159183	1.21506	0.00378131	11.1443	0.0259566	0.0568216	0.37287	0.00382157	3.22428	1.69949	0.064244	1.21702	0.00559295	0	0.00393356	0.0176205	0.0591183	0.390423	0	0.606582	0.0343809	0.336596	0.0495105	0.0228041	0.0176313	1.1863	0.0120557	0.00487502	0.00484845	0.0536827	0.0442902	0.259415	0.020185	0.0109856	0.018068	1.39479	0.02139	0.251018	0.0497939	0.0049179	0.178956	0.0218244	2.88443	0.138993	0.298042	0.0609768	0.0395041	0.00178748	0.0920476
ENSG00000160408.13	7.57001	10.8591	9.98371	6.75865	8.05362	13.0245	2.85616	8.3367	10.137	10.8785	10.9512	4.87196	6.36822	10.0408	18.4174	9.19848	6.67132	23.0351	9.88781	2.72472	16.3957	13.451	5.59652	15.8011	7.74313	21.0996	11.7916	12.2763	8.54191	7.41883	8.93988	6.95373	20.6718	11.9853	13.3966	7.39903	6.84055	11.9847	12.9951	11.4111	10.2633	16.4503	8.67663	10.9102	7.43205	11.1269	12.4822	6.42953	12.3129
ENSG00000260628.4	0.166472	0.0559602	0.0431395	0.131299	0.0846083	0.0785765	0.0257814	0.24706	0.139534	0.0785769	0.0333153	0.0678948	0.0531732	0.0494981	0.0698078	0.0670087	0.0963512	0.0313675	0.0456056	0.199349	0.0435821	0.0666684	0.0627607	0.0520328	0.0938696	0.100401	0.0791894	0.0741563	0.0184381	0.0408297	0.182867	0.0399942	0.0383806	0.111404	0.0171776	0.0291439	0.0650747	0.0998988	0.0873969	0.0374043	0.136109	0.124493	0.0350452	0.0825896	0.0276443	0.120985	0.0136572	0.0543806	0.102955
ENSG00000222489.1	1.82179	0.842049	0.216378	0	1.06094	0	196.298	0	1.31226	0	0	0.170272	0.160023	0.148963	0.15006	0.252075	0.241637	386.88	0.228747	92.9896	0.655793	0.401272	339.268	0	0.201783	0.201435	0.0627151	163.472	0.554886	0.204792	0.724119	0.401203	0.288762	0.628626	0.129238	0.219269	0.2448	0.167023	0	0.281417	0.157544	0.208143	0	0	0.277314	0.303415	0.205504	0	0
ENSG00000142700.10	1.8393	0.623806	0.104264	3.59649	0	0.0542604	0.0890159	0	0.397461	1.01287	0	1.53937	0.044062	0.533217	0.0654215	0	0	4.58483	0.0314926	0.0393311	0.0100318	1.15093	0.0108347	0.0479078	0.00926014	0.804242	0.100733	0.025604	0	2.01122	1.12985	2.27386	0	0.00961619	0.545645	0	0.0449368	1.60964	2.03183	0.0645731	4.56209	0.974301	0.0363003	3.92378	0.00636318	3.57155	0.0377235	0	0
ENSG00000179913.9	23.4501	27.2118	14.2932	1.56728	31.2537	6.47372	2.02114	1.716	21.7594	16.6169	22.5384	14.7412	16.777	8.42193	11.7028	18.2887	28.7529	1.12327	18.1117	4.13439	21.0059	8.83984	25.8762	10.6258	22.5699	11.0388	9.45528	43.0808	8.61918	0.724472	23.7347	2.03862	6.55631	0.269554	7.18206	106.198	37.9623	8.93809	20.4276	11.8016	20.844	24.3121	25.1333	110.628	13.1234	12.3924	10.548	14.625	44.5905
ENSG00000180229.11	0.0823511	0.113481	0.340209	0.051773	0.166811	0.192874	2.71431	0.110026	0.994487	0.298994	0.155012	0.0669294	0.201282	0.33024	0.64765	0.0971023	0.182364	0.529377	0.0611418	0.559225	0.41244	0.0946376	0.100227	0.0410344	0.0983514	0.107683	1.57277	0.596512	0.510379	0.0418592	0.0933592	0.930442	0.0363215	0.649039	1.016	0.258566	0.254032	0.178574	0.334279	0.389373	0.492934	0.22581	0.0165825	0.0390794	0.0828437	0.546231	0.239103	0.154389	0.114482
ENSG00000248712.6	0.316461	1.56719	0.557537	0.203376	0.393162	0.522026	0.292018	0.861039	0.455901	1.28368	0.590216	2.68172	0.324302	0.483021	1.19038	0.255428	0.321805	2.04064	1.25829	0.0248128	0.582243	0.487932	0.683529	0.392906	0.292096	1.45213	0.853376	0.565347	0.385554	0.474323	1.68553	0.743387	1.08681	0.582389	2.02048	0.850653	1.51668	0.145067	2.79207	0.407371	0.264546	0.253094	0.396945	0.676414	1.33276	0.790589	1.47551	0.331666	0.376751
ENSG00000140092.13	24.9605	7.92969	6.33008	13.6151	8.03881	8.74422	16.9256	7.608	15.9729	13.6618	3.88893	31.0531	4.25281	1.56936	8.10559	9.68124	4.50895	9.48637	2.53246	1.90022	8.01818	12.1153	1.8128	15.2312	6.2154	18.4372	17.4307	4.48315	9.68534	2.16974	7.47579	3.13427	2.04531	20.099	16.3041	3.06703	5.59519	22.9946	12.9807	8.38353	18.3513	13.7393	8.61593	9.22409	3.3198	10.5153	6.80705	9.42143	7.33529
ENSG00000263818.4	0.145446	0.0768305	0.0191944	0.109051	0.0451745	0.0786637	0.123888	0.0853546	0.0745006	0.0769159	0.0533635	0.120836	0.198733	0.211426	0.340774	0.0044722	0.0171481	0.161896	0.633099	0.380133	0.0310261	0.0711919	0.067019	0.120387	0.100239	0.00714755	0.0511825	0.0395939	0.10829	0.421466	0.192705	0.170831	0.737724	0.0892224	0.096301	0.046682	0.130294	0.10075	0.0777723	0.149783	0.0894424	0.081241	0.13098	0.202845	0.0442799	0.188407	0.0729192	0.0326646	0.076958
ENSG00000186777.10	0.0461054	0.121774	0.284754	0.02963	0.04296	0.0498717	2.74902	0.0442749	0.0354243	0.033248	0.045109	0.0114912	0.745167	3.3879	0.0506358	0.246672	0.0163075	0.0530897	0.154376	4.28015	0.250794	0.0270808	0.175268	0.228971	0.0408535	0.0203915	0.0423248	0.0941325	0.0936196	0.0414627	0.0488689	0.121843	0.331293	0.509093	0.0784975	0	0.0165209	0.0676317	0.029584	0	0.042529	0.0421411	0	0.117418	0.0187152	0.0409534	0.138689	0.0207089	0.0418203
ENSG00000102683.7	0.186778	0.20829	0.108455	0.0400114	0.406083	0.633046	0.212125	0.179362	0.406605	0.0808147	0.121828	0.170692	0.277083	0.0543017	0.307697	0.160806	0.220211	0.172058	0.0416928	0.546737	1.17537	0.146276	0.10758	0.570823	0.110335	0.238646	0.240047	0.228805	0.353979	0.50391	0.0197973	1.37111	0.131579	1.18396	0.200223	0.0799305	0.245402	0.0913278	0.119848	0.102585	0.732231	0.0948433	0.0961152	0.453022	0.0694994	0.359465	0.224738	0.195753	0.211773
ENSG00000157680.14	0.0997068	0.146558	0.0689949	0.104474	0.0626096	0.0984733	0.491107	0.0624444	0.0249809	0.048768	0.168595	0.30145	0.156884	0.0155966	0.0442777	0.010797	0.0459995	0.107822	0.0914459	0.730108	0.109236	0.0725691	0.215733	0.109302	0.0441746	0.163931	0.0274593	0.0504498	0.0290486	0.0448333	0.0420435	0.0477346	0.00824556	0.0698069	0.0270628	0.0187836	0.0466015	0.0508728	0.0396384	0.0187502	0.0584825	0.0336798	0.127993	0.130118	0.0131978	0.025992	0.0704177	0.0223924	0.10027
ENSG00000101188.4	0.0397723	0.218497	0.0642443	0.030672	0	0.170364	0.0135509	0.28263	0.0458376	0.0172086	0.0817169	0	0.00558965	0.0260166	0.00786247	0.00440253	4.69291	0.0109913	0.135834	0.119748	0.0190892	0.0280332	0.0164937	0.0182326	0.0211451	0.126652	0.144584	0.06821	0.0193824	0.0214604	0.0758812	0	0	0	0.0180573	16.314	0.0427547	0.0175025	0.0689047	0.01966	0.0660369	0.0072705	3.87741	0.00868195	0.0096867	0.026496	0.143567	0.10004	0.0162341
ENSG00000261656.4	0.162503	0.806901	0.108085	0.0313301	0.0605666	0.105466	0.8305	0.0312101	0.187284	0.0703113	0.0476972	0.0243011	0.0228383	0.0850394	0.0214165	0.035976	0.0344863	0.15718	0.0979399	1.65128	0.935944	0.400885	0.0673906	1.00568	0.0575968	0.0862461	0.0447533	0.0398134	0.158386	0.116911	0.11368	0	0	0.0299057	0.0368895	0.469408	0.174688	0.0715122	0.125126	0.0401636	0.157392	0	0	0.212837	0.0494727	0.0216516	0.234635	0.0437942	0.0221099
ENSG00000261685.2	0.421166	0.750213	0.386223	0.802555	2.44586	0.546685	2.51953	0.432661	0.643428	1.051	0.0215615	0.35153	0.247777	0.326757	0.813228	0.319837	0.613187	2.06393	0.0393543	0.276467	0.427793	0.629954	0.152319	6.07279	0.425264	1.07432	0.752581	2.56766	0.322192	0.792744	0.130809	0.560821	0.086939	3.19946	0.589214	0.895937	0.526451	0.725562	0.933288	0.79886	1.04352	0.537142	0.249492	2.12737	0.0834925	0.55463	0.892727	0.501527	0.366474
ENSG00000153944.9	3.73136	2.62586	2.42352	6.31362	2.76477	1.78318	16.8217	3.38582	6.1106	3.75172	1.30569	3.25695	3.33765	4.92784	3.1402	3.88807	3.39159	9.94869	2.57389	10.9575	0.957966	2.81333	2.70862	1.98352	5.71863	2.30613	1.46364	7.36772	8.83399	11.2169	2.96726	9.48351	2.21851	4.39938	2.54774	3.65628	2.83548	3.84849	5.34178	3.52914	4.49635	3.38327	2.34729	3.74722	2.5199	5.87582	2.36333	2.77406	3.13406
ENSG00000189350.11	0.112253	0.0359373	0.16403	0.0573842	0.0776537	0.0165576	0.266563	0.0424651	0.184256	0.358383	0.0212166	0.017804	0.0203178	0.0356019	0.137292	0.0357708	0.012633	0.582834	0.109341	0.326453	0.0987749	0.00749246	0.0440831	0.0818671	0.0889167	0.058674	0.0927433	0.17293	0.0455871	0.0382384	0.0930216	0.0224735	0.237235	0.112681	0.212353	0.157215	0.191975	0.0212066	1.31779	0.13872	0.0376528	0.138356	0.0157541	0.102099	0.0321033	0.494014	0.0828819	0.0328494	0.0659515
ENSG00000100626.15	0.705137	0.0741668	0.0711511	0.159409	0.401196	0.299696	0.441165	0.167787	1.01404	0.252448	0.0251843	0.0816524	0.0657749	0.0142867	0.247747	0.157144	0.0595929	0.291011	0.0156705	0.117425	0.0733786	0.393099	0.0388173	0.346851	0.0442347	0.712054	0.159824	0.0917308	0.209071	0.244113	0.0515906	0.134675	0.0276946	0.298581	0.230192	0.0570805	0.120745	0.25859	0.159161	0.0963934	0.211537	0.139738	0.14089	0.313299	0.108287	0.4074	0.259039	0.105107	0.108251
ENSG00000103647.11	0.522659	1.23795	1.1214	0.341308	0.659809	1.42798	0.847299	0.671908	0.874399	1.15989	0.754674	0.516864	0.396894	0.220575	0.522169	0.611209	1.19864	0.442639	0.135486	0.618669	0.833492	0.475344	0.183537	1.11104	0.351077	1.54729	1.6321	0.351111	0.441632	0.538258	0.493227	0.7723	0.363444	1.27989	0.894645	0.316563	0.670596	0.748136	2.45847	0.760487	1.16058	0.716577	2.24493	1.30654	0.269476	1.67356	0.654241	0.537675	0.751267
ENSG00000217644.5	0.384446	0.10154	0.182646	0.3706	1.55228	0.124755	2.29224	0.184591	0.295382	0.360406	0.0940343	0.431183	0.270152	0.754442	1.07667	0.070926	0.0679892	0.221342	0.0643623	0.723439	0.861092	0.508074	0.332148	0.293731	0.397429	0.113355	0.176461	0.0784915	0.468383	0.0576222	0.427863	0.282215	0.487491	0.176876	0.981815	0.123391	0	0	0.123342	0.712637	0.265968	0.292824	0.0741878	0.0699342	0.156055	0.640287	0.404757	0	0.0435893
ENSG00000132702.11	0	0	0.00714501	0	0	0	0.0768611	0	0	0.039043	0	0.0224902	0.0422728	0.0196756	0.0445961	0.00832376	0.0159582	0.0103905	0	0	0.00721831	0	0.0155921	0.0344718	0.0533047	0.0133032	0.0372764	0	0	0.202873	0.0286933	0.172225	0.133493	0.0415157	0.00853513	0.0289619	0.016167	0.0110305	0	0	0.0104045	0.0412384	0.0522393	0.0328295	0.0503645	0.0300572	0.0542875	0.0540409	0
ENSG00000232499.2	0.327532	0.432539	0.544624	0.568326	0.24415	0.212573	7.19783	0.0943584	0.792709	0.425148	0.312442	0.489801	0.138095	0.535629	0.356119	0.25379	0.104263	0.724126	0.0658009	4.49929	0.0786017	0.202001	0.203743	0.0750742	0.0580446	0.0869167	0.189425	0.521598	0.598565	0.324006	0.187469	0.37508	0.290726	0.180829	0.0929408	1.00919	0.739394	0.408387	0.346771	0.283331	0.339891	0.149685	0.303384	0.464733	2.58261	0.458219	0.11823	0.132404	0.445636
ENSG00000012223.11	22.2756	14.0138	6.97483	0.535496	38.1326	4.43964	4.82629	39.6045	140.326	266.054	0.12811	21.5807	2.87747	10.839	51.4616	3.04817	50.2879	8.13637	37.4816	6.67516	16.679	0.265688	15.9777	2.31008	90.3723	63.1978	67.1583	64.9677	31.5865	0.520974	7.32548	8.18597	0.553454	70.5826	38.0473	190.057	12.054	0.488917	115.747	7.7376	73.7707	15.1596	1.01071	4.40871	6.34917	25.9155	9.59632	50.8575	9.60416
ENSG00000185038.13	0.335266	0.692869	0	0.00567003	0	0.553524	0.0501006	0.00564833	0.0813461	0.00763485	0.0129482	0.0307857	0	0.338585	0.034883	0.00651084	0.0124825	0.109721	0.0413581	0.154956	0.0141154	0	0	0.0539276	0	0	0.140928	0.0288213	0.00716606	0.00528957	0.0355362	0.808287	0.335629	0.0270613	0.590841	0.0339809	0	0.621221	0.0113224	0.0072687	0.105799	0.0161283	0	0.0192594	0.00716274	0	0.0636955	0.0132096	0
ENSG00000237074.1	0.588058	5.20315	0.0349225	0.03543	0.376708	0.0954144	11.5206	0	0.0423585	0.0477074	0.269695	0.164887	0.232443	0	0.24219	0.488206	0.0389993	0.837961	0.0738377	9.61351	0.123483	0.194291	0.304838	0.968801	0.065134	0.146299	0.131585	0.450235	0	0.13221	0.0350609	0	0.605864	0	0.0208585	0.0707781	2.52862	0.0269568	0	0.227097	0.0508539	0.30234	0	0.521494	0.257355	0.0734549	1.69154	0.0330168	0.175023
ENSG00000018625.13	0.0588653	0.0339219	0.0610173	0	0.259288	0.642528	2.89902	0.159307	0.148019	0.578857	0.0863897	0.172056	0.586631	0.0140022	0.560687	0.334686	0.062462	0.454759	0.215018	0.151051	0.161814	0.377188	0.0721254	1.06714	0.379345	0.968028	0.427394	0.760438	0.267311	0.00962504	0.0408395	0.433691	0.0950007	0.526883	0.252074	0.149429	0.103548	0.117749	0.303889	0.171942	0.766358	0.650537	0.371764	0.309563	0.0847178	0.773617	0.371852	0.173063	0.243915
ENSG00000249884.7	0.112119	0.0473808	0.0532667	0.0432326	0.0417881	0.0436602	0.0382004	0.107668	0.051687	0.0291069	0.0822722	0.184433	0.0630295	0.0440049	0.132987	0.099287	0.499673	0.108447	0.067574	0	0.086101	0	0.209234	0.025699	0.0397391	0.128929	0.0370532	0.576858	0.0546394	0.0604975	0.057043	0.0395063	0.0284343	0.0412671	0.0254521	0.064774	0.072316	0.0164467	0.107914	0.055422	0.0775666	0.0204958	0.233669	0.073424	0.0273071	0.0448158	0.0607078	0.181296	0.076274
ENSG00000166143.8	0.501879	39.257	0.641946	0.707098	8.38154	20.0447	1.8415	0.259513	2.31366	2.30515	6.51562	16.7136	0.217029	74.9277	1.89526	10.4058	12.5353	0.133363	14.3097	1.16236	11.8033	41.3949	0.520328	26.3256	5.16547	8.86177	2.12642	0.993146	11.2414	0.69437	5.85566	0.374088	1.71339	0.177619	0.525834	9.10731	56.2338	0.396417	0.705999	5.72504	26.6818	7.30431	0.715194	2.78103	5.06567	5.9411	6.89816	1.05777	6.59212
ENSG00000229017.5	0.108545	0.114675	0.0257842	0.0261589	0.088497	0.0528351	0.300482	0.104235	0.0469115	0.0352236	0.00995613	0	0.143015	0.0710031	0.0312927	0	0.0719854	0.0281222	0.0408872	0.51064	0.0651217	0.0478166	0.0140668	0.0310996	0.0480901	0.0240036	0.0560497	0.0664839	0.0165304	0.0732108	0.0474583	0.143425	0.189253	0.112363	0.046201	0.0653216	0.0145855	0.0995145	0.0522364	0.0838359	0.11264	0.0744085	0.0785483	0.0148089	0.18175	0.0813504	0.0244884	0.0243771	0.0184605
ENSG00000121152.8	6.77557	1.81944	9.06595	15.4418	0.900536	2.142	1.08595	3.77163	3.8985	1.94405	5.08502	9.20217	4.81903	11.8841	0.738489	2.08273	6.96046	1.2289	7.31209	5.61081	1.28304	1.34973	13.2072	1.03693	3.37996	1.16412	1.22606	0.793487	3.89571	12.6119	4.84846	8.51362	0.938696	6.25353	1.54628	2.57397	3.08367	5.87444	3.25576	1.41035	2.71007	0.64843	11.4759	1.94139	16.9122	6.52074	1.55877	5.67105	5.92434
ENSG00000130762.13	3.88952	4.06759	2.49548	6.53524	5.47576	2.10755	0.794711	10.4198	4.25923	9.16686	4.78349	6.12	4.69154	13.0622	8.84682	1.52568	8.5629	5.19448	5.75096	1.28827	3.06775	3.66706	5.96709	6.58921	14.5213	1.50589	3.15512	27.46	4.73872	8.67925	6.80622	5.69444	8.05107	2.72047	3.36609	25.0841	15.0705	5.27004	5.18974	7.42701	6.2074	11.6564	8.05989	8.86738	2.17091	5.58594	7.2223	8.87665	3.95253
ENSG00000175121.10	0	0.017053	0.0153371	0	0	0.377134	0.109991	0	0.297646	0	0	0.168967	0.0680556	0	0.191456	0.0357348	0	0	0	0.182246	0	1.59279	0.0669387	0	0.0572106	0	0.14225	0	0.039331	0	0	3.75378	4.01169	0.0297052	0.0183211	0.0310841	0.0347034	0	0.0310717	0.0398943	0	0.0885204	0	0.176175	0.0982819	0.0430129	0	0.0145002	0
ENSG00000281706.1	0.173827	0.295872	0.229398	0.316515	0.305939	0.0313377	0.822568	0.0741889	0.278243	0.142065	0	0.194959	0.156079	0.284267	0.149544	0.395519	0.420131	0.253535	0.174608	0.745066	0.0927004	0.3063	0.120144	0.121743	0.128355	0.034169	0.0585101	0.0828096	0.023531	0.0781614	0.261015	0.595481	0.146946	0.168834	0.0876893	0.297552	0.238767	0.0141658	0.0557687	0.071604	0.20711	0.123574	0.458434	0.495391	0.485102	0.527542	0.18301	0.0390384	0.0197089
ENSG00000261189.1	1.17657	0.942293	0.991732	4.09775	0.282917	0.76361	0.129314	1.05696	0.568644	0.788247	0.668406	5.67574	0.453397	4.19578	0.687774	1.93257	1.20819	0.865327	3.85058	0.928467	1.27515	1.60509	0.590237	1.34842	0.840764	0.486802	0.282218	2.32469	0.323683	2.79883	0.881011	1.87228	6.59339	1.08263	0.430793	0.76744	0.775198	1.64239	1.09591	0.328319	0.840235	1.21417	4.17473	1.4913	0.716395	0.455123	0.51376	1.22742	0.800414
ENSG00000243514.2	0.342163	0.0451861	0.121918	0.329841	0.239115	0.333103	0	0	0	0.22207	0.564922	0.575641	0.36066	0.167867	0.281838	0	0.181535	0.0590994	0.0859253	2.73646	0.0410564	0	0.443426	0	0.454781	0.037833	0.0942318	0.104788	0.312651	0.615416	0.272004	0.904234	0	0.157422	0.0485462	0.0823649	0	0.125479	0.329328	0.21142	0.177537	0	0.0990426	0	0.130211	0.0569866	0.0771944	0.0768437	0.290964
ENSG00000154975.12	3.49149	0.048009	0.00359819	0	6.21019	0.00491545	1.57408	0	0.00872871	0.00983094	0.00555753	0.00566298	0.0106442	0	0.00748613	0.00419181	0.0241094	0.104652	0	0.0570081	0.0399862	3.02947	0.0157043	0.208318	0	0.683341	0	0	0	0.00681107	0	0.0133434	0	0.0348452	3.46009	0	0.00814165	0.0111098	1.31213	0.0187189	0.272463	0.013845	0.0350767	8.48131	0	2.64387	0.574118	0.00340184	0.216399
ENSG00000197085.10	0.0237145	0.00250539	0.0022533	0	0	0.00615642	1.48669	0	0.00546619	0.0718252	0	0.0283707	0.0266629	0	0.0390671	0.0105002	0.0603924	0.419434	0.200097	0.169576	0.0364227	0.0376087	0.00983451	0	0.00840528	0.0314654	0.0013062	0.0348606	0.00577843	0.0170612	0.0180979	0.00835604	0.00601418	0.0130927	0.0188419	0.228341	0.0509855	0.0556587	0	0	0.00656249	0	0.0549153	0.0103533	0	0.00631937	0.0128404	0.00213034	0.00645313
ENSG00000183196.7	1.90224	9.855	2.53915	0.575439	1.10501	0.366758	2.244	0.695527	0.522857	1.33962	0.47599	7.06703	0.0810977	0.137969	0.292394	1.49554	0.346264	15.9249	0.563643	1.25061	1.70759	0.532944	1.74524	6.05222	0.423152	3.50786	0.279474	0.1365	2.47756	1.51027	0.511235	1.16036	0.020185	0.117179	0.356843	0.647579	1.56575	1.40395	6.54215	0.152455	0.707563	0.0872975	2.22092	0.855677	0.921991	1.66228	3.23216	0.169811	2.24434
ENSG00000161940.9	7.00574	3.20403	5.04562	2.77121	1.40753	5.84734	2.28453	5.55081	3.36643	3.2113	4.69397	4.87524	1.6789	1.93089	3.09035	1.59534	3.48382	1.07028	1.22319	1.85638	2.79653	2.8791	2.90051	3.35645	2.38338	6.07429	6.8303	2.54913	3.04229	2.35654	3.9775	1.71087	1.03592	6.74425	1.25532	3.05001	1.58244	5.34749	3.1378	2.56203	3.88164	1.08484	9.32513	3.45731	1.2905	3.30142	2.15608	3.26442	3.38178
ENSG00000136492.7	2.26908	0.80428	4.72684	1.76046	0.337971	0.429756	1.73877	0.834335	0.918694	0.374099	1.65266	2.26427	2.33247	3.61694	0.155637	0.42718	1.33365	0.603182	1.41926	7.94455	0.558708	0.527664	4.69187	0.198179	1.66305	0.277941	0.282253	0.532163	0.755356	3.06848	1.19763	2.55241	0.320887	1.07113	0.270476	0.43047	0.75716	1.22499	1.12852	0.250179	0.603995	0.158054	0.835051	0.303821	2.25988	2.83223	0.563304	0.843011	1.9109
ENSG00000089169.13	0.0227526	0.00515093	0.00463264	0.00626662	0.00302862	0.0147667	0.027686	0.0187279	0.0224763	0.0196891	0.0333913	0.0874925	0.0159884	0	0.00856741	0.00899486	0.00689793	0	0.00652996	0.177377	0.0156006	0.011455	0.00336985	0.00372511	0.0172807	0.00862545	0.0161127	0.00398173	0.0118801	0.00292306	0.00826846	0.00572649	0.136012	0.0717806	0.0129126	0.00625938	0.0104823	0.0143038	0.00312844	0.0080335	0.0157407	0.00297089	0.00752682	0.0319287	0.0158328	0.0498035	0.00293322	0.0204393	0.00884482
ENSG00000205213.12	5.70932	10.4995	7.23316	3.47441	14.5924	7.25905	27.0685	6.89158	2.30973	7.41549	11.5229	38.0548	11.4308	9.86875	13.2202	19.4744	29.0386	34.5605	6.75489	11.5939	7.04967	14.8471	12.3069	7.53018	17.1647	5.41232	2.12574	80.144	4.77972	10.2688	3.83883	6.38267	13.0435	2.81262	3.47247	13.2571	10.4405	18.9801	8.74927	6.86497	7.565	15.6163	12.5562	7.43831	13.0831	26.2527	7.66601	19.4934	11.4423
ENSG00000167261.12	3.13136	1.34874	1.30915	0.631581	1.47233	3.00154	1.26386	1.28608	2.5873	1.65919	1.30796	1.23912	1.00204	0.245801	1.18409	0.655914	0.971247	1.34465	1.12268	1.23289	2.14111	1.02716	0.92899	1.68946	1.45136	1.8409	1.88131	0.44851	1.61992	0.953121	2.37133	0.220673	0.281002	6.49856	4.25414	0.528802	1.29468	1.19428	1.03864	2.4885	2.53296	0.35226	0.658189	1.14626	1.30825	3.65226	2.49542	1.64019	1.06184
ENSG00000117477.11	0.127631	0.143829	0.30318	2.32125	0.0554977	0.0717896	2.29023	0.081709	1.94165	1.52047	0.0998981	0.101794	0.322873	0.0946201	0.165403	0.0659302	0.108343	1.7871	0.145299	1.60115	0.114348	0.164926	0.0529291	0.165775	0.158329	0.312349	0.260107	0.198042	0.124397	0.0841711	0.0757573	1.98626	0.636574	2.45843	0.299391	0.442412	0.33843	0.786328	1.9573	0.325963	0.194255	0.108879	0.0886658	0.315755	0.0984358	0.521497	0.184284	0.0687927	0.289422
ENSG00000161682.13	2.05484	0.708763	0.731058	1.21202	0.489591	1.32753	0.271731	0.792905	7.2668	0.641438	0.943249	0.757692	1.589	6.74529	0.17312	0.384288	1.45359	0.18151	1.59282	0.105938	0.3963	1.55415	0.408565	0.569922	0.490527	2.14961	0.653759	0.218386	0.731609	8.16797	0.886118	1.68612	0.190364	1.24325	0.404696	0.352344	0.574924	5.42285	2.74538	0.173927	1.32421	0.240129	1.16243	1.8024	2.28808	5.75695	1.47331	0.889243	1.53194
ENSG00000233785.1	0.802454	0.26493	0.667165	0.33843	0.420586	0.130201	0.341757	0.529783	0.289009	0.217002	0.220813	1.20001	0.493403	0.492109	0.859271	0.249824	1.70297	0.173253	1.86402	3.11445	0.120359	0.176751	0.103994	0.229915	0.933248	0.288364	0.165747	0.184315	0.18331	0.721649	0.350853	0.0441801	0.0635963	0.369193	0.256168	0.241457	0.431313	0.183924	0.193088	0.371872	0.277578	0	3.19383	0	0.152688	0.334118	0.181039	1.23899	0.34119
ENSG00000211946.3	31.4291	0.514795	1.08032	49.3994	2.79986	26.881	2.2136	15.6755	66.3603	6.67636	2.68168	9.59432	0	11.6342	1.25761	3.41607	7.41099	12.2317	6.19987	0.458468	3.3132	3.86381	5.64124	2.32685	23.3874	10.2368	0.514415	2.88508	13.1595	23.371	27.296	0.14308	0.10298	118.37	6.77518	2.34591	53.3415	3.03781	18.6816	13.4483	1.40461	2.82071	10.7195	0.531837	1.2115	0.757441	0.219865	11.0892	0.607729
ENSG00000024526.15	2.6145	0.862424	3.38464	8.33144	0.792541	0.696522	1.41982	3.04792	1.35529	0.758274	1.98971	4.65676	6.46638	6.0456	0.426949	1.19428	1.13877	0.331293	7.29387	7.0898	1.07677	0.266563	4.68734	0.320572	1.46689	0.575646	0.638283	0.972023	1.63439	5.54438	1.76075	4.64142	0.441555	3.72945	0.699776	1.2807	1.08004	3.11505	1.63733	0.126981	0.789855	0.292189	4.44162	0.473525	6.31905	1.47175	0.40697	1.67946	2.03494
ENSG00000130518.15	0.283498	0.186707	0.407558	0.443649	0.555758	0.143372	1.11644	0.272242	2.84298	0.246919	0.0486299	0.167928	0.0620931	0.0818855	0.258384	0.165058	0.484436	0.213672	0.02219	0.166279	0.137835	0.243288	0.0648912	0.810151	0.0880846	0.125385	0.438033	0.293164	0.91507	1.97338	0.830055	0.872443	0.760989	2.38842	0.317603	0.319058	0.197893	0.440164	0.811502	0.664283	0.723388	0.592277	0.417766	1.57525	0.26453	0.416972	0.780799	0.229868	0.252974
ENSG00000213856.3	0.118952	0.209451	0.150701	0.191113	0.295565	0.0514676	0	0.190382	0.319882	0.17156	0.174572	0.207532	0.139314	0.285307	0.182897	0.307235	0.12622	0.136972	0.199145	0.298454	0.0380617	0.24454	0.205541	0.136326	0.0702681	0.0876836	0.109198	0.0971447	0.144923	0.0713159	0.163906	0.209569	0.150836	0.109455	0.0450052	0.5345	0.426239	0.116327	0.152653	0.293998	0.109725	0.108724	0.229546	0.216385	1.24335	0.0792449	0.214691	0.160287	0.350663
ENSG00000270427.1	0.470474	0.316303	0.325116	0.28861	0.278968	0.0277586	15.2282	0.0410722	0.394343	0.296093	0.156923	0.0959401	0.06011	0.447644	0.0986434	0.11836	0.0453837	0.650093	0.0859253	6.11679	0.0821128	0.188414	0.576454	0.294104	0.189492	0.0189165	0.188464	0.785911	0.0521085	0.346172	0.176803	0.113029	0.162703	0.196778	0.145639	0.205912	0.551731	0.313698	0.452826	0.369984	0.325484	0.117278	0.198085	0.373456	0.0651055	0.427399	0.308778	0.192109	0.0581928
ENSG00000072041.15	0.00767636	0.0283848	0.895328	0.332996	0	0	0.104617	0	0.061929	0.0199283	0.00844927	0	0.00269711	0.868703	0.0012646	0.00212431	0.00814539	0.00265177	0.00385543	0.613919	0.0110531	0.00338163	0	0.00439878	0.00340097	0.0203706	0.00317111	0	0.00467618	0.0793888	0.00244094	4.79771	0.00973391	1.36678	0.00653475	0.00369568	0.00412599	0.765707	0.0443305	0	0	0	0.008888	0.0251352	0	0.258254	0.010391	0.00344795	0.00261109
ENSG00000081985.9	1.60181	0.141739	0.896206	0.446777	0.174255	0.242748	0.443254	0.148355	0.702824	0.119616	0.184961	0.656605	1.49699	0.5372	0.0509009	0.0270015	0.0862783	0.146059	0.171519	1.23936	0.0624414	0.100294	0.741833	0.130461	0.396265	0.212175	0.129878	0.0199211	0.198126	0.738537	0.240453	2.39947	0.0309313	0.471356	0.119978	0.0391457	0.166074	1.52074	0.242606	0.060289	0.573772	0.0520231	0.0376577	0.0887465	0.128722	0.514598	0.0293506	0.21913	0.193602
ENSG00000256268.1	0	0.736003	1.46702	0.0726018	0.771937	0.0733198	0	0.253133	0.0433997	0	0.303957	0.0563135	0.185233	0.0985317	0.0124072	0	0	0	0.264784	0.496034	2.65688	0.0331778	0.85891	0	0.0333675	0.29979	0.0207415	0	0	0.0338651	0.263434	0.0331721	0	0	0.0213712	0.398849	0.121442	0.0276194	0.217467	0	0	0	0.174404	0.164404	1.28401	0.0250868	0.0339828	0	0.768536
ENSG00000171136.6	1.315	1.132	0	0.187799	0.136144	0.189657	0.24891	0	0.729705	0.0210731	0.214431	1.56591	0.171122	0.605322	0.144422	0.026956	0.0516797	0.134596	1.51661	0	0.0233761	0.858212	0.151483	0.558174	0.129468	0	0.107304	0.0596626	0.0593375	0	0.0464608	0	0.37055	0.0896307	0.110562	0.0937912	0.680628	0.535825	0.843784	0.300937	0.134778	0.667741	0	0.106316	0	0.616476	2.81291	0.131256	0
ENSG00000255079.1	0	0	0.020294	0.123533	0	0	0	0	0.0492304	0	0	0	0	0	0.0140741	0	0	0	0	0.0803821	0.0410044	0	0	0	0	0	0.011764	0	0	0	0.0950807	0.112886	0	0.0393057	0	0	0	0	0	0	0	0	0	0	0.0260092	0	0	0	0
ENSG00000230358.3	0.0815068	0.172221	0.13553	0.117857	0.0379731	0.0793485	0.833111	0.0782707	0.469683	0.141065	0.119618	0.426607	0.257739	0.133292	0.308829	0.315779	0.0864869	0.197093	0.0818732	1.61046	0.136921	0.394964	0.253509	0.0934115	0.108334	0.126171	0.157129	0.199693	0.248256	0.366496	0.298053	0.143599	0.155031	0.262498	0.185028	0.117721	0.481903	0.239124	0.313798	0.352536	0.338329	0.260745	0.141558	0.0889611	0.173699	0.434394	0.073554	0.21966	0.166346
ENSG00000255398.2	0.268111	0.191613	0.16484	0.973006	0.0440858	0.491315	0.0268672	0.454351	1.56316	0.0955339	0.370329	0.495279	0.232733	1.22767	0.0831403	0.113475	0.334697	0.403159	0.0475263	0.563878	0.264936	0.0833714	2.41994	0.162672	0.0698735	0.0906789	0.312724	0.115919	0.845441	0.850985	1.97088	0.777999	0	0.63853	0.17901	0.136671	0.186492	0.069404	0.364311	0.409285	0.152752	0.432454	0.0730422	0.292631	0.0672199	0.18912	0.0569295	0.233767	0.150207
ENSG00000254285.3	0.418672	1.96586	6.80702	4.03594	3.31593	0.784979	0.158496	2.99303	1.04546	2.61661	2.15052	0.730443	0.588406	0.486879	4.31456	6.47532	5.40507	0.337466	1.19157	1.18177	0.848443	0.2869	2.26677	2.58571	2.28771	2.31463	0.275444	5.55616	1.10518	1.46422	4.3711	1.24985	3.12636	0.492257	0.726016	3.13544	7.72614	4.16255	1.43277	6.46734	0.965488	2.33855	2.39684	4.87426	11.3865	3.88932	1.59524	2.01634	1.6298
ENSG00000260290.2	0.216354	0.622227	0.605302	1.04281	0.515183	0.109213	0.16381	0.138509	0.831157	0.738489	0.194038	0.665057	0.0675701	0.739076	0.443544	0.465673	0	0.415213	0.169031	0.180946	0.0692278	0.360057	0.423691	0.165302	0.106505	0.116953	0.0662042	0.382828	0.351454	0.281042	0.145237	0.423524	0.609654	0.24332	0.177357	0.439789	0.904466	0.758156	0.393338	0.475317	0.282725	0.153806	0.473172	0.262378	4.07644	0.528488	0.130162	0.205154	0.490613
ENSG00000171992.11	8.92024	16.7273	11.3354	12.2223	8.18923	27.1535	7.3882	15.176	11.8406	13.805	11.8448	14.7178	6.36758	4.72824	10.2157	8.73942	12.4251	8.59858	4.36631	4.98939	21.7129	13.3186	5.25254	34.2992	11.0483	21.0849	22.5241	4.66073	6.91297	7.92449	7.53781	6.48886	1.75396	16.9059	11.8776	8.24739	8.97105	16.6081	14.8659	5.44474	16.2066	6.91599	18.7353	24.3849	7.36489	11.9224	12.9332	11.0902	22.2194
ENSG00000236090.2	0.100307	0.105972	0.778359	1.90166	0.0934636	1.36711	0.398717	0.256864	1.54138	0.535273	0.662438	0.800009	1.64468	0.087486	0.583864	0.74022	1.34818	0.693011	0.0335859	4.08968	1.86155	0.0294585	2.8425	1.11125	1.71836	0.458425	0.285453	0.245753	0.529563	0.0300687	1.2333	0.0294534	0.0847951	0.0922983	0.0569262	0.708273	1.79714	0.490464	0.353995	0.123957	0.994653	0.48897	1.35496	0.145974	3.95971	0.601412	0.392252	0.630759	0.841602
ENSG00000147381.10	0.021878	0	0	0.010545	0	0.00709956	0	0.703814	0	0	0.00802695	1.57042	0	0	0	0.0181631	0	0	0	0.0411694	0.0315019	0.00963782	0	0	0	0	0	0.0402011	0	0.00983747	0	157.966	0	0.120788	0.00620812	0	0	0.0320927	0	0	0.0454071	0	0.0886594	6.20851	0	0	0	0	0
ENSG00000258525.1	0.175689	0.0309354	0.173892	0.084681	0.0272839	0	1.14731	0	0.0674939	0.0190042	0.0107433	0.120418	0.0308645	0.0670397	0.00482382	0	0.0310707	0.222534	0.0441198	0.46836	0.0632433	0	0.121432	0.0167792	0.012973	0.0259013	0.0483849	0.0538052	0	0.315996	0.311918	0.0386911	0	0.269437	0.0415448	0.0281944	0.0944318	0.0644294	0.0422747	0.108557	0.0202576	0	0.0339034	0.0159798	0.236235	0.185318	0	0.0328806	0.0498001
ENSG00000251085.1	0.148145	0.626051	0.281529	0.071405	0.0690193	0	0.252375	0.0711317	0.0853687	0.0961488	0	0	0.104103	0	0.122027	0.0819936	0.157197	0	0.0744056	0.696939	0.213313	0.0652618	0.0767956	0.424458	0.13127	0.229326	0.0611989	0	0	0	0.235537	0.0652506	0.0939269	0.0681587	0.0840757	0	0.318508	0.271642	0.285176	0	0.10249	0	0.171529	0.242541	0	0.0986933	0.668453	0	0.100782
ENSG00000051128.17	22.3571	11.3989	7.93111	6.53204	5.59799	7.06966	1.24159	5.6842	6.24299	8.55692	8.2244	7.61458	7.9452	6.88711	2.78422	4.17006	5.48662	2.89193	9.49748	1.85335	4.95876	6.20435	14.5098	5.90334	4.94823	12.7195	6.49077	1.62878	4.06776	5.61545	15.6589	9.00561	4.84566	2.71878	6.46703	8.5065	8.0253	6.2268	12.5982	2.98193	5.25337	2.1515	14.3114	10.0617	33.3336	6.745	7.62587	4.28665	6.46566
ENSG00000051341.12	0.885602	0.232958	2.03897	1.87678	0.173723	0.311817	0.794041	0.371852	0.619831	0.161339	1.11816	1.70772	0.907021	1.96542	0.0968684	0.0932677	0.57448	0.413683	0.590654	9.39178	0.209947	0.113722	2.23778	0.0657458	0.911803	0.0777026	0.226121	0.496317	0.926069	2.54727	0.839115	2.42565	0.21823	0.689527	0.15668	0.614512	0.454806	0.565391	0.524543	0.150648	0.233165	0.0327714	0.514769	0.125227	0.799019	0.890943	0.187665	0.552383	0.6854
ENSG00000164175.13	0.144427	0.0653933	0.0343078	0.0298341	0.163411	0.0334768	0.0702972	0	0.0237789	0.0312452	0.00756995	0.0385679	0.0942404	0.0134965	0.0101969	0	0.0109465	0.0641465	0.0518129	0.232953	0.351549	0.0181782	0.0534772	0.023646	0.0182822	0.100379	0.0397752	0	0.0377057	0.0092774	0.0131215	0.109051	0	0.246807	0.0234187	0	0.0665387	0.0832303	0	0.0382458	0.00713698	0.00942917	0.0477781	0.0900775	0.0188441	0.0206177	0.0465482	0.00926734	0.0210542
ENSG00000157734.12	0.824022	1.37376	0.594167	1.29574	1.43759	0.235161	0.935848	0.488252	2.37758	1.59556	0.313051	0.629242	0.287469	0.290538	1.44991	0.48518	0.378273	1.34858	0.73967	0.747817	1.31833	2.70836	0.375655	0.187536	0.7198	0.20161	0.88521	0.737387	1.16769	1.39274	0.838104	0.720732	5.4023	1.97893	1.48918	1.27174	0.703624	0.360054	0.691863	1.71885	1.04312	2.01913	0.683423	0.535803	2.80579	0.918821	0.759442	0.695617	0.429378
ENSG00000179044.14	2.73831	1.74735	2.24802	1.73164	1.04101	1.74165	0.149276	1.52516	2.47422	1.94308	1.22972	1.44961	1.46241	1.04608	1.1837	0.982084	1.82473	0.787019	1.14426	0.185503	1.23017	2.14238	1.51033	1.71976	1.63053	2.31562	2.85966	0.697725	2.0017	1.68439	1.50462	1.56309	0.861124	3.41669	0.752159	1.36051	1.03616	0.996167	1.46539	1.6649	1.74287	1.53175	2.46033	1.81715	1.05041	1.09454	1.65071	1.80064	0.931426
ENSG00000188523.7	0.0156978	0.157552	0.432554	0.0605297	0.219402	0.0101881	0.481358	0.346713	0.162825	2.81871	0.0115189	0.0117374	0.0220618	0.0102685	0.118958	0	0.0166569	1.25807	0.299598	0.265856	0.278771	0.0414916	0.0162748	0.161915	0.236463	0.784537	0.17725	0.0576896	0	0.0564681	0.0948403	0.193594	0.0199053	0.231111	0.659252	0.952241	0.843743	0.0230269	8.44588	0.562571	0.0434402	0.172176	0	0.239868	0.0334534	2.24841	0.722471	0.0493561	0.288335
ENSG00000275769.1	0.242468	0.170775	0.422378	0.623296	0.376544	0.157365	8.1235	0.62091	0.558889	0.419642	0.474456	0.181297	0.0567946	5.86849	0.585845	0.447327	1.02913	0.335038	0.243558	1.5209	0.271543	0.64088	0.167588	0.926275	0.716162	0.178732	0.0890343	0.891076	0.590813	0.799525	0.0771004	0.569573	0.204972	0.669328	0.183475	0.622576	0.434416	0.533512	0.622327	0.0998793	0.615064	0.0738732	0.748639	0.264643	0.369087	0.323061	1.09405	0.217816	0.989697
ENSG00000271967.1	0.124137	0.295083	0.117952	0.239332	0.636172	0.201416	1.16311	0.238416	0.286134	0.187989	0.0455452	0	0.261694	0.162405	0.0818006	0	0.329303	0.128647	0	0.233597	0.327695	0.0546853	0.0643499	0.213401	0	0.0823547	0.290591	0.0760341	0.0756198	0.279091	0.177629	0.328055	0.15741	0.342676	0.21135	0.179292	0.133445	0.182095	0	0.153406	0.128821	0.170194	0.287461	0.474213	0.132273	0.330795	0.392085	0.223031	0.0422246
ENSG00000228352.2	0.37153	0.392514	0.226941	0.511642	0.197819	0.172234	4.52089	0.101937	0.428188	0.114823	0.272625	0.476226	0.11189	0.798534	0.244822	0.088127	0.112637	0.8434	0.213257	3.29592	0.433064	0.420862	0.275134	0.425795	0.188119	0.070423	0.438512	0.780218	0.452647	0.620504	0.303788	0.374035	1.27874	0.439543	0.451824	0.357736	0.171167	0.544995	0.97061	0.19677	0.403908	0.388096	0.307266	0.11586	0.290853	0.813248	0.670558	0.357595	0.216642
ENSG00000261456.4	0.135672	0.149307	0.0698274	0.0762915	0.0737425	0.0293509	0.115562	0.0434283	0.416964	0.0440265	0.0165924	0.067629	0.135061	0.931854	0.0856766	0.00625748	0.047987	0.343692	0.0227136	0.0425505	0.0108529	0.149417	0.0586079	0.0129573	0.0601086	0.0150012	0.018682	0.0138499	0.0275488	0.0711723	0.0683067	0.0697159	0.243718	0.0728231	0.0705801	0.0870896	0.048615	0.149262	0.0652911	0.0838302	0.148613	0.0103338	0.0654525	0.209779	0.0585142	0.225958	0.32649	0.0406258	0.0538396
ENSG00000091482.5	1.00461	0.616269	0.631241	0	0.0905878	0.147227	0.331242	0	0	0.0280434	0	0.0726931	0.523766	0.233184	0.576576	0.125553	0	0.626908	0.0651049	1.82947	1.02657	0.0856561	0.0335981	1.1142	0.143577	1.59095	0.053549	0	0	0.174861	0.401886	0	0.041093	0	1.69202	0.218425	0.696737	0.071306	0.0623823	0.0800955	0.381136	0	0.150088	0.672041	1.0162	0.107946	0.0292448	0.0436679	0.0661384
ENSG00000180861.8	0.0426297	0	0.00810117	0.0082189	0	0.0110669	0.217867	0	0.0982615	0.158626	0	0.00637497	0.00599123	0	0.00280912	0.0802201	3.11213	0.123701	0.0171285	0.240658	0.0327371	0.0901415	0.380093	0.205196	0.899016	1.01436	0.0211324	3.06019	0	0.0230022	0.00271109	0.045063	0	0.0156905	0.0241933	3.69423	0.164975	0.01876	0.155916	0.0105362	0.212344	0	0.829222	0.623482	0	0.0795189	0	0.195307	0.0116003
ENSG00000137880.5	3.76435	5.62822	4.88412	3.77733	5.98949	4.7005	0.0750036	4.7353	3.27284	5.87684	2.90763	7.45638	6.21862	5.51522	7.9566	7.51746	5.20901	3.45247	7.67311	0.0828497	9.79449	3.78207	2.48771	5.55039	4.93506	3.41743	4.85614	3.39785	1.87741	8.0178	12.8379	2.05554	4.24297	4.31457	8.13313	3.26425	5.49016	2.93856	3.53839	7.39955	5.54358	5.05035	4.99573	3.21962	2.8081	3.4757	5.90015	5.14165	4.86714
ENSG00000147509.12	0.116145	0.0836622	1.36443	0.0203567	0.649326	0.164464	1.6908	2.70722	0.109519	0.0822325	3.5485	0.0394741	4.43692	0.642331	0.507909	0.0233754	1.74778	0.145897	2.57727	0.755018	0.886855	0.186053	3.38254	0.0726046	0.692334	0.144766	0.0465255	0.181081	0.437372	0.303852	0.634557	0.111613	0.120498	0.0582936	0.239689	0.0711662	0.794525	0.418185	0.365851	0.156578	0.0949608	0.0579043	1.9438	0.126767	3.83488	0.618997	0.0762271	0.654471	1.39349
ENSG00000166960.15	0.00753141	0.039784	0	0.0580814	0.0701761	0.0439919	0.179623	0.0506267	0	0.0521388	0	0.0281567	0.0476313	0	0.223329	0.00416839	0	0.0208136	0	0.29762	0.169896	0.0132711	0.00780827	0.0172629	0.013347	0.129909	0.068447	0	0.00917576	0.0948222	0.0239485	0.0398065	0	0.263344	0.0427424	0.0217554	0.0161923	0.0662867	0.0942357	0.0279216	0.0364728	0.0206515	0.0174404	0.041101	0.0527362	0.100347	0.0407793	0.0101485	0.035865
ENSG00000211649.3	141.991	2.03467	131.797	15.021	4.56782	33.7481	10.8865	47.4966	380.962	122.797	3.08335	53.8697	2.39909	11.6818	9.40271	4.40902	46.073	4.29415	25.7646	0.658924	23.1509	64.4787	13.4323	14.6477	104.485	78.3254	3.47164	4.93293	15.3581	28.2624	101.352	1.54229	3.77415	185.993	114.316	5.81603	12.1395	4.30182	11.0376	25.2062	114.947	0.0800133	100.648	1.52874	12.8191	2.27443	1.57998	91.3797	1.13151
ENSG00000111537.4	4.15062	0.0730843	3.93069	0.480137	0.0257831	0.14367	7.02371	0.0797166	1.94533	0.215506	0.588834	0.496557	0.0583333	0.814525	0.0729355	0.0459447	0.264254	0.554409	0.583699	2.23902	0.199215	0.292553	1.06146	0.412261	1.74084	0.122383	0.129549	0.101691	0.910231	1.81656	0.281562	0.0731256	0	2.317	1.28771	0.0266435	0.505678	0.0811803	1.03868	0.13678	0.248863	0.0252916	0.0320384	0.0302015	0.716054	0.90327	0	0.745724	0.960038
ENSG00000231031.5	0.439671	0	0	0	0	0.0196795	0.258278	0	0.0174731	0.00655986	0.100126	0.283404	0.298306	0	0.00499525	0	0	0.0209493	0	0.285297	0	0	0.0314368	0.104253	0	0	0.0125261	0	0	0.0818064	0	0	0.173023	0.139506	0	0	0.0814897	2.26845	0.0145924	0	0.388084	0	0	0.0330953	0	0.0404007	0	0	0.020628
ENSG00000037474.13	15.9395	9.1668	12.8712	21.7146	15.1829	18.8863	16.9347	20.2854	16.9946	13.7403	26.9005	40.3177	21.9112	52.6857	15.62	20.7134	18.8425	15.9985	14.3756	12.97	7.32131	15.2084	41.2311	21.0175	17.3185	8.1597	10.499	15.8592	19.1586	12.3857	12.8385	53.1717	13.7307	22.3777	5.95077	13.4793	82.6599	31.2562	15.7304	11.0365	18.4212	12.124	20.8367	21.3657	17.4576	13.6323	11.2853	29.9355	18.0684
ENSG00000160072.18	4.00559	2.34071	4.16036	5.0709	1.57387	0.615039	1.17342	2.07705	2.98829	1.50913	2.1634	2.38159	2.46945	3.39221	1.2735	1.30152	1.35936	3.73436	1.67025	2.37769	1.65089	0.842661	2.75642	3.64535	2.36361	0.438532	2.70166	5.21322	1.37371	3.35367	3.33702	5.31403	2.59803	6.05953	1.75785	2.37411	5.61235	1.28392	1.84954	2.40182	2.18232	1.72432	5.65378	5.45412	3.16554	1.82089	3.60683	1.62969	1.78481
ENSG00000105642.14	0.0507959	0.0715532	0.434386	0.0408054	0.0788842	0.104396	0	0.0243895	0.341496	0.0402934	0.0124245	0.221555	0.107084	0.0221517	0.0306829	0.0327995	0.035933	0.122831	0.0850404	0.015931	0.0203168	0.328194	0.0263316	0.19405	0.0450097	0.0673981	0.0606198	0.0103709	0	2.16984	0.0349963	0.0298307	0.107352	0.249282	0.254645	0.0815166	0.0728065	0.0124187	0.277046	0.0523105	0.105425	0.0464282	0.127429	0.184805	0.0567028	0.377878	0.0916793	0.0380261	0.0633529
ENSG00000136867.9	1.99203	1.76327	1.60503	0.973122	0.664697	2.08779	0.825459	1.2279	1.61328	0.535781	2.04446	0.925889	0.974195	0.493052	0.412425	0.335227	0.699822	0.762533	1.50074	2.43149	1.62796	0.723379	2.09317	0.478193	1.41925	1.23226	2.70226	0.346253	1.90221	1.34358	2.07149	0.284559	0.085337	2.52655	1.76453	0.14256	1.21539	0.740397	1.28253	1.16433	1.58299	0.381373	0.514278	0.323195	1.70874	1.54228	0.449417	0.912887	1.29107
ENSG00000201894.1	0	0	0	0	0	0	0	0	0	0	0	0	0	0	0.102819	0	0	0	0	1.17447	0	0	0	0	0	0	0.0859429	0	0	0	0	0.274898	0	0	0	0	0	0	0	0	0	0	0	0	0	0	0	0	0
ENSG00000196289.6	0.102053	0.552563	0.0242422	0.0491889	0	0.0331169	0	0	0.0588081	0.0993513	0.0187214	0.190767	0	0.0667569	0	0	0	0.0176269	0	0.0960204	0.0244909	0.44957	0.105805	0.204678	0.0452141	0	0.0421582	0	0	0.160609	0.00811276	0.29217	0.0647036	0.0234763	0.043438	0.0982642	0.411397	0.0187126	0	0	0.0706027	0	0	0.0278466	0.100975	0.0339935	0	0	0
ENSG00000234231.3	0.337835	1.16423	0.83308	0.790909	0.0599595	0.354992	0.65774	0.756984	0.556221	0.354993	0.554825	0.577381	0.463492	0.757683	0.127211	0.106846	0.665743	0.0889171	0.177757	1.60446	1.20453	0.141738	0.216824	0.258119	0.52743	0.875162	0.128484	0.0591215	0.176398	0.44849	0.383662	0.368455	0.0815976	0.414483	0.584316	0.139411	0.345874	0.790549	0.139355	0.119283	0.189203	0.205858	1.35974	0.140469	0.333042	0.150042	0.0725885	0.20955	0.175106
ENSG00000125780.11	0.0625753	0.0198329	0.0475662	0.0723861	0	0.00812245	0.0639606	0.204309	0.51925	0.406124	0.00918345	0.439812	0.0175888	0.098239	0.0989626	0.0138534	0.743665	0.27669	0.0628566	0.117752	0.0840948	0	0.103801	0	0.343774	0.127309	0.0620397	0.0153311	0	0.258861	0.159182	0.0551225	0	0.0230317	0.163359	0.265109	0.0403606	0	0.915466	0	0.0606074	0.0228779	0.159395	0.0409789	0.0114303	0.316823	0.0338818	0.0899411	0.119195
ENSG00000163116.8	0.0231001	0.0549109	0.0274365	0.0167011	0.0484294	0.0224884	0.177086	0.0221829	0.00665572	0.0174911	0.00847533	0.0129542	0.0365233	0.00755534	0.0361522	0.0159814	0.0306394	0.163587	0.011602	0.434691	0.041577	0.0356167	0.0718479	0.0264741	0.025586	0.00766255	0.014314	0.0565956	0.0140718	0.010387	0.00918176	0.0661338	0.0146459	0.0743953	0.0327745	0.0333637	0.0310404	0.199077	0.0166752	0.0428201	0.0119859	0.0158354	0.00668656	0.0630319	0.00879081	0.0230837	0.0260577	0.0233454	0.0157149
ENSG00000232543.2	0	0	0	0	0	2.73422	0	2.02281	2.42767	0	0	0	0	1.3779	0.694027	0	0	1.45532	0	0	0	0	2.18388	0	1.8665	0	0	2.58041	0	1.89433	0	0	0	0	0	0	0	0	2.02743	0	0	0	0	0	0	0	0	0	0
ENSG00000211892.3	350.253	30.3882	66.3802	369.054	137.655	244.599	76.7589	1734.89	564.591	424.523	169.095	96.0043	4.91022	289.5	261.763	26.505	269.16	16.1685	89.2502	25.5613	2783.25	34.8952	45.0905	21.7464	477.396	29.7725	28.5671	42.8361	450.723	2251.23	1702.53	19.6069	3.85738	334.76	548.69	76.9968	226.771	69.1215	1084.05	915.288	174.384	9.4425	1070.39	11.7358	173.275	2.48806	53.1644	79.2896	68.9274
ENSG00000119125.15	0.00852811	0.0630685	0.0141806	0.00411049	0.0278121	0.00276743	0.167074	0.0286633	0.540575	0.0590387	0.00312892	0.00318829	0.0179782	0.0167357	0.00983439	0.00472003	0.298623	0.00589199	0.0256993	0.353055	0.0429783	0.0112705	0.0044208	0.0684159	5.79218	0.177275	0.0469728	0.109693	0.00519503	0.207072	0.0135589	0.10893	0.00540698	0.0117708	0.0338792	2.06519	0.0962597	0.0750589	0.254454	0.0579638	0.238947	0.00389741	0.335722	0.609677	0.0337521	0.107946	0.007696	0.237492	0.0232065
ENSG00000258399.5	0.0152021	1.23668	0.0288894	0.0293092	0	0.00986637	3.4185	0	0.0700817	0.0328881	0.0223103	0	0	0	0.295517	0	0	0.031509	0.0305409	8.92535	0.0510751	0	0.267936	0.0174225	0.0134704	0.154643	0.0795466	0.0744908	0	0.0136713	0.0290039	0	0	0.0419651	0.00862752	0.0146377	0.0490262	0.0111499	0.0146319	0	0.0210343	0	0.0528049	0.0165924	0.0138845	0	0.150907	0.00682824	0.0206838
ENSG00000071282.10	3.50404	5.06469	7.54034	4.04036	2.46057	4.40331	7.86107	3.19585	2.87175	2.50489	4.16614	4.32619	5.31953	1.05416	3.54829	1.94312	2.81644	4.99853	3.23072	11.3273	5.04217	3.61818	6.0758	6.73573	3.95686	9.68492	4.13044	4.56205	2.34284	3.42825	7.42705	2.35007	1.96619	6.99683	4.03679	1.26482	4.17804	6.45858	3.87115	2.80733	5.45965	1.86285	8.4631	4.96631	1.5275	3.05835	4.00538	1.94645	3.80713
ENSG00000069764.8	0.573798	0.0957168	0.157824	0.174674	2.89838	0.0784005	0.926053	1.10203	3.37612	13.5503	0.0886417	2.66455	0.997416	0.217304	20.2188	23.8017	1.2818	1.81524	0.758391	0.966098	3.66719	4.60312	0.25048	1.2806	2.7295	1.00176	1.88797	18.4605	1.54533	0.516018	0.336105	0.532061	34.0439	0.527986	4.02769	6.8044	0.389573	0.3101	1.01735	20.4889	7.417	33.6206	0.559466	5.57055	0.248241	0.704162	2.48004	3.60821	0.43144
ENSG00000187758.6	0	0.00788455	0.00709121	0.0143885	0.0695389	0.0193744	0.788252	0.0430003	0.0344046	0.0645818	0	0.0223209	0.0104886	0	0.0147535	0.0578276	0.0316761	0.659987	0	0.674099	0.100295	0	0	0.0171061	0.0132258	0.0792181	0.0945447	0.127992	0.0545547	0.0134231	0.00474622	0	0.0757073	0.164813	0.0592961	0.517389	0	0.0656849	0.0574647	0.0922269	0.123914	0.040928	0	0	0.0318089	0.0894927	0.0134697	0.0201128	0.0203082
ENSG00000203757.1	0	0.0357496	0	0	0	0.0439232	0.0576458	0	0	0	0.0248303	0.0253015	0.118892	0	0.011149	0.0187285	0	0	0	0.191029	0.0324824	0.0298134	0	0	0	0	0.0559146	0	0.0824529	0	0.01076	0	0	0.0934103	0.019204	0	0	0	0	0.0836339	0	0.0309288	0	0	0	0	0.0305367	0	0.0690602
ENSG00000169330.7	0.560066	0.374393	0.209568	0.339226	0.46182	0.263772	0.650143	0.380764	0.274184	0.167271	0.250947	0.333533	0.198522	0.126443	0.0244951	0.0603497	0.173553	0.181487	0.194166	1.00728	0.342555	0.117903	0.431637	0.272652	0.307423	0.234554	0.103738	0.188218	0.326077	0.356579	0.209611	1.41023	0.0439937	0.351168	0.455678	0.162259	0.18648	0.62162	0.267143	0.122499	0.267454	0.212918	0.476308	0.162289	0.342524	0.151886	0.187855	0.104632	0.13487
ENSG00000232775.5	0	0.0339758	0	0.0206675	0	0.0278292	3.03147	0	0	0	0.0314644	0.144276	0.0301315	0.0560979	0	0	0	0	0	1.12964	0.0720315	0.0188894	0.288961	0	0	0.0189646	0.0354268	0.157582	0	0	0.122713	0.0944307	0.0543724	0	0.0243349	0	0	0.110074	0	0	0	0	0.0992946	0.140402	0.0652712	0	0	0	0
ENSG00000238062.4	0.0638834	0.00964166	0.00433576	0.0439877	0.0595252	0.00592303	0	0	0.0105179	0.00789741	0.00669673	0.0750617	0.121848	0.125366	0.00902066	0	0	0	0.00916723	0.0686937	0.017521	0.00804065	0.00946169	0.0104592	0.00808663	0.012109	0.00502671	0	0.044475	0.0328289	0.0116079	0.0562748	0.0347171	0.0335903	0.015538	0.0263621	0.0588632	0.0267743	0.00878387	0	0.0126274	0	0	0.0199217	0.013892	0.0425586	0	0.00409916	0
ENSG00000258245.1	1.22354	0.293784	3.5406	0.321676	0.414571	0.144381	0	0	0.897357	0.818164	1.38755	0.166338	0.781628	1.67349	0.366483	0.43094	0.590138	0	1.67597	0.209312	0.69403	0.0980004	1.49916	0.382432	0	0.147586	0.0612662	0.545037	0.271033	0.100031	3.32473	0.783868	0.846272	0.409402	0.252505	0.428406	3.22845	0.489493	0.107059	0	0.538666	0	0.515152	0.242808	0.474089	0.51871	0.301135	0.0499611	1.36206
ENSG00000250546.4	0	0.00496191	0.0847902	0.14488	0	0	0.832105	0.162366	0.0108257	0.00812852	0.144747	0.337127	0	0.841797	0.0711822	0.0987785	0	0.0194692	0	0.17676	0	0.165519	0.00973857	0	0	0.054008	0.00517382	0	0	0	0.0776591	0.637139	1.84621	0.406236	0	0	0.0100976	0.330694	0	0	0	0.042928	0.174015	0.112776	0.171582	0	0	0	0
ENSG00000272695.1	0.345318	0.939417	0.877705	0.449391	0.32176	0.515467	0.82358	0.381349	0.338282	0.26147	0.557462	0.477669	0.42465	0.0677658	0.341325	0.286684	0.366417	0.310151	0.156092	0.454867	0.422637	0.34988	0.537019	0.356179	0.581368	1.70291	0.784581	0.338414	0.231392	1.52167	0.400788	0.121676	0.306514	0.730821	0.734909	0.182874	0.89091	0.949772	0.348983	0.256043	0.489743	0.252501	0.49978	0.45228	0.415261	0.264556	0.405112	0.255923	0.223172
ENSG00000135604.9	8.29453	2.2	7.73994	3.20507	2.62513	5.31512	3.69652	7.1754	9.19642	1.59757	3.64673	2.78695	3.92263	1.17902	4.10506	1.19127	1.94966	3.60279	4.25379	3.02948	5.46767	1.92719	6.82149	2.60713	4.77575	3.7459	12.13	2.10077	5.90553	5.60233	7.21697	0.447031	0.399409	14.701	7.40857	1.80288	3.12266	2.42574	5.28857	5.81711	4.6972	1.56745	1.64115	0.725777	3.87304	6.63323	1.78445	5.5098	5.69033
ENSG00000108582.10	32.2589	27.0104	26.4494	27.2809	44.2941	99.0532	43.7441	23.0831	19.5671	17.7977	79.2214	99.3553	43.9366	10.7506	8.57909	20.2953	22.1132	17.9358	31.7718	227.375	27.9754	16.5483	77.797	28.4299	23.1558	36.7469	14.3531	67.5139	60.2653	26.4323	37.594	11.7458	2.08705	18.4113	7.25284	24.8956	63.7413	20.8454	40.3414	10.5686	26.686	9.32855	14.6476	23.782	58.3788	38.151	4.82964	14.8108	61.6413
ENSG00000204128.5	0.831418	0.453058	0.469839	0.202478	0.309879	0.0965603	0.0298184	0.168086	0.585012	0.185548	0.0770637	0.104701	0.436644	7.76865	0.0692045	0.0775011	5.03329	0.0181396	4.01754	0.42819	1.11314	1.95082	0.517189	0.13039	0.131833	0.538032	0.3061	5.36049	2.90022	0.661121	0.19202	0.447147	0.077683	0.201326	0.322843	1.91289	10.1419	0.654734	0.345363	0.0216306	0.151367	0.287973	0.35466	0.850143	2.45125	2.61783	0.0236935	0.263376	0.702545
ENSG00000132436.10	8.88438	3.01673	4.92064	9.49379	1.85279	2.1248	6.30724	1.9995	3.38736	1.69753	8.01769	4.9109	7.6498	8.32108	1.49559	1.80458	2.78483	6.55907	4.55295	10.1167	3.86893	1.95247	5.2059	2.38629	2.29586	2.44291	1.53406	2.26362	2.52046	6.15939	3.84695	3.43836	2.90345	2.77841	2.50014	1.43757	4.23191	5.23949	5.30337	1.31551	2.126	0.813882	2.92245	2.11914	4.00927	7.60912	2.57382	2.1742	5.88002
ENSG00000140044.11	5.77304	4.06036	5.47514	4.02794	3.25874	5.1641	2.48631	7.67207	8.24825	7.05623	5.39838	4.49038	6.40799	1.21282	4.81222	4.04185	3.32673	4.82882	2.97008	1.6987	3.80342	3.19087	6.59611	6.50472	5.12501	7.46864	7.11135	5.89334	4.75484	2.84863	3.86395	1.1428	6.49105	3.91445	4.40217	1.97261	4.91594	4.67032	7.7156	3.92115	4.27065	4.54542	6.50901	4.76706	3.43941	4.26728	4.31707	3.96725	5.67408
ENSG00000185303.14	653.815	143.083	28.6724	10.9871	2546.93	9924.74	330.592	799.914	3356.49	1600.48	139.442	336.661	1172.12	218.437	1464.11	245.094	694.695	65.7188	214.954	16.7707	3773.77	4030.18	28.292	12.53	405.271	288.348	9748.39	1898.49	4595.94	1.50135	102.524	11.0684	286.089	3462.19	2713.79	143.489	1571.59	6.26041	606.503	78.6147	543.41	2222.48	0.741215	102.41	1073.31	668.087	255.086	1727.86	2611.63
ENSG00000222032.1	0.249191	0.592347	0.621536	0.840758	0.0580477	0.808641	0.53064	0.299121	0.430788	0.0539097	0.959984	0.279485	0.0875539	0.407513	0	0	0.727146	0.301287	0	2.69629	0.598012	0.164662	2.71269	0.142794	1.21443	0.35819	0.240195	0.0763152	0.227698	0.50422	0.515048	0.329268	0	0.573239	0.0353553	0.11997	0.334846	0.502613	0.239843	0.0769864	0.732682	0	0.937701	0.0679952	0.0379321	0.539529	0.281096	0.251837	0.423807
ENSG00000170477.11	0.702147	0.026877	0.241726	0.0196191	0.768027	0.16511	0.0173355	1.08469	0.633306	0.0396265	0.313618	0.494571	12.3279	0.0532524	1.27406	0.191492	0.0215956	0.323405	0.0919961	0.134043	1.52385	0.79794	0.0211002	0.361532	0.279524	0.364554	0.83514	0.885067	0.421525	1.56488	0.00970739	0.107569	0.0387108	0.945723	1.67479	0.0783859	0.131269	2.10473	0.166504	0.301809	0.359041	7.38504	0.141387	0.87743	0.167293	0.833842	0.743835	0.38394	0.117686
ENSG00000159184.7	0.00972111	0	0.0138552	2.41772	0.579706	0	0.31465	0.00933514	1.15397	0.0126183	0	2.78388	0	0.96656	0.00960868	0	1.45442	0.0268649	0	0	0.00933154	2.578	0	0.0445638	0	1.68109	0.0455123	0	0.118435	0.148618	0	6.07995	0	0.0268349	0	0	1.94371	0.0213897	0.299406	0	1.21727	0.657507	0.292643	5.42179	0	3.84034	0.087726	0.117892	0
ENSG00000148408.11	0.289458	0.00359772	0.00323572	0.00328274	0.209422	0.00663042	0.00580128	0.00327018	0.0078494	0.0044203	0.00249884	0.0331013	0.00239298	0.951182	0	0	0.317984	0	0	0.0768978	0.138929	0.237025	0.109448	0.0312221	0.0150874	0.0286165	0.0103163	0.033373	0.00414889	4.59983	0.00108285	3.76175	0.086363	1.14999	0.00193263	0.00327895	0	0.007493	0.252378	0	0.138999	0.00311257	0.00394289	0.085487	0.00311022	0.839396	0	0.229436	0
ENSG00000249700.7	3.23413	1.5839	0.332805	0.164087	2.95249	0.276184	1.18221	0.697845	0.286718	0.229446	0.196964	2.46226	0.676272	0.274082	0.528474	0.927604	0.187565	0.239727	0.170983	6.11054	1.08407	0.657562	0.658387	1.45559	0.284253	0.555943	0.310115	0.328816	0.0797621	0.111864	0.836872	0.559408	0.340366	0.307231	0.609336	1.10946	0.415227	0.38414	0.523003	0.331709	0.815263	0.251324	0.310788	0.607374	0.0697595	1.91031	0.750321	0.326407	0.739325
ENSG00000206073.9	0.0669708	6.36781	1.60676	1.32346	5.53817	0.043465	0.484878	24.9208	0	0.470873	0.245713	0	0	0	0	0	0.266485	0	0.504539	0.15753	0.385722	0	1.38865	0	0.148355	0.970051	0.115274	0.0205099	0.0203982	0.0451703	0.127773	8.6132	0	0	0.0190037	13.2838	2.03379	0	2.57835	0.103452	0.0231659	0	0.193854	0	0	0.379231	0.105764	0.0451213	0.353089
ENSG00000133661.14	93.2511	5.83561	19.6119	2.06594	153.239	23.9436	5.43294	84.0361	347.232	292.656	15.8383	101.793	96.1676	3.68832	1093.91	62.1173	57.2576	657.66	34.4953	3.07265	199.16	89.3521	12.6172	19.0643	72.4557	8.48559	620.491	74.822	48.9568	2.36325	15.106	2.85428	521.317	314.841	604.976	33.4098	70.9796	2.2268	79.6114	37.0149	202.93	310.733	2.21553	19.1585	98.9945	73.9699	5.89412	160.378	135.398
ENSG00000271275.1	0	0.0388719	0.0349606	0.0709373	0.137134	0.286556	0	0	0.424048	0.445755	0.161994	0.330135	0.258552	3.08073	0	0.0407283	0.780837	0	0.295673	0.138475	0.0706385	2.33404	0.0762926	0.253007	0	0.0976389	0.020266	0	0.179308	0.330887	0.350992	0	0	0.270849	0.083525	0	0	0	0.0708271	0	0.0509094	0	0	0.32127	0	0.0490234	0.26563	0.0330529	0
ENSG00000144837.7	6.42838	7.01784	3.90482	0.560669	0.912735	2.43373	2.89423	1.39631	1.86981	2.43043	0.988342	0.961318	2.35543	0.290349	1.62885	1.26221	1.10438	2.15721	1.19921	1.09447	2.865	3.2499	0.571259	5.29743	1.47828	4.67088	2.88318	1.03123	10.6477	2.80794	1.79589	0.808965	0.718102	6.28131	5.23784	0.545284	19.415	1.02156	1.79725	1.79687	3.36724	1.13316	1.31139	4.81117	1.60293	5.12884	1.45029	2.9149	3.33195
ENSG00000197140.13	0.134222	0.0762189	0.0334778	0.543429	0.0375195	0.0217779	1.37193	0.0290008	0.100549	0.0784009	0.224066	0.145521	0.0660228	0.0768246	0.042012	0.0501439	0.338254	0.213285	0.0606713	1.13027	0.124011	0.0768665	0.0869723	0.0153826	0.0267598	0.0415545	0.0526747	0.226081	0.0163527	0.165971	0.044814	1.05821	0.106374	0.0154382	0.0399912	0.0613882	0.0252501	0.0812167	0.0613638	0.0414672	0.0882147	0.0276031	0.0310815	0.0659237	0.0112373	0.0648276	0.0181688	0.32706	0.027393
ENSG00000273443.1	1.58555	1.95429	0.791906	0.117573	0.0378815	0.237471	0.138517	0.390409	0.515405	0.0527716	0.268491	0.273586	0.142843	0.398911	0.120555	0	0.0862783	0.0561765	1.10262	1.45357	0.66344	0.0716384	0.842992	0.326152	0.612409	0.017981	0.134357	0	0.0990628	0.255929	1.93914	0.35813	0	0.0374092	0.461453	0.117437	1.31111	0	1.09564	0.0502408	0	0	0.0470721	0.443732	0.222788	0.270841	0.44026	0.0730432	0.193602
ENSG00000120669.14	0.0991559	0.0942806	0.0282647	0.391898	0.120109	0.00643535	1.06418	0	0.0114277	0.141578	0.0509318	0.0370701	0.0627096	0.0454032	0.0424706	0.0219518	0.0105214	0.00685059	0.0199203	0.149271	0.157051	0.524168	0.195322	0	0.131791	0.0613966	0.0300383	0	0.0120805	0.142674	0.0630595	0.00873463	0.60352	0.155107	0.270111	0.00954744	0.0213182	0.479988	0.114524	0	0.0342991	0.00906299	0.068884	0.367962	1.71765	0.00660568	0.116325	0.311761	0.323784
ENSG00000257743.7	0.0206463	0.00436249	0.0137324	0	0.0115427	0.00267995	0.182896	0.0277572	0.123733	0.214397	0.00606004	0.0247001	0	0.00810333	0	0.00228541	0	0.0484989	0.0124435	0.341895	0.0257646	0.00363809	0.0214053	0	0.0475657	0.00182629	0.0022744	0.0303503	0.0150925	0.0334211	0.0105042	0.54562	0	0.0721921	0.00937379	0.0119279	0.0399501	0	0.0278206	0.00510287	0	0	0.00478103	0.0180276	0.00754273	0.209067	0.00745273	0.0686246	0
ENSG00000179071.4	0.262559	0.945644	0.487616	0.230094	0.155684	0.526705	0.447286	0.114607	0.165054	1.10505	0.490417	0.107083	0.251594	0.0312273	0.251658	0.118897	0.202619	0.874018	0.335669	0.404244	0.687375	0.147209	0.222718	0.629172	0.296101	1.58352	0.348397	0.584795	0.407126	0.386379	0.288417	1.66107	0.0302668	1.36173	0.772133	0.390708	0.615813	0.21008	3.30821	0.176982	0.462367	0.19635	0.331638	0.312624	0.145335	1.47883	0.560042	0.0857689	0.340997
ENSG00000133665.11	0.0273453	0.59224	0.480684	0.250425	0.0382196	0.275086	0.908396	0.0919085	0.20485	2.86327	0.0702301	0.0613394	0.0864706	0.321977	1.04963	0.219453	0.014508	1.83258	0.412023	0.0514576	0.649674	0.0963704	0.0141753	0.203705	0.30288	0.501913	0.173211	0.0334982	0.0832891	0.823822	0.0695624	0.517901	0.208049	0.817766	2.06403	0.829396	0.83778	0.190535	5.22443	0.135171	0.349984	0.149964	0.0158307	0.283539	1.81486	1.07482	0.629267	0.171955	0.204631
ENSG00000228412.5	0.175766	0.270802	0.347935	0.480068	0.19107	0.0855557	1.048	0.0140656	0.320736	0.925274	0.0214959	0.087615	0	0.038325	0.569458	0.00810671	0.0621683	0.273229	0.0441389	0.137813	0.337444	0.219383	0	0.0839323	0	0.55712	0.153285	0.179429	0.214141	0.302961	0.484382	0.322566	0.650059	0.309987	0.440566	0.437203	0.0629819	0.257829	1.04323	0.054302	0.0607993	0.160652	0.508772	0.223814	0.0490513	0.302492	0.0925259	0.328948	0.119572
ENSG00000273297.1	0.0839081	0.192069	0.146167	0.0539241	0.182429	0.108915	0	1.45038	0.290112	0.520374	0.205237	0.857437	1.43476	0.274437	1.40994	0.108361	0.623244	0.15459	0.927138	1.00001	0.510122	0	0.434963	0.0320545	0.123917	0.705107	0.0693249	2.91233	0.306684	1.83616	0.35575	0.320296	0.567459	0.514726	0.174605	0.834859	0.9922	0.0615421	0.296122	0.0691281	0.348297	0.102258	0.647681	0.610546	0.783384	0.409925	0.176682	0.226131	0.133192
ENSG00000143167.10	1.04375	0.165998	0.533199	0.0757326	0.773853	0.910495	0.0955965	0.334103	0.776079	0.859512	0.411772	2.17345	0.899068	0.168854	0.218169	0.434814	0.285813	0.325667	0.180377	0.316791	1.13659	0.553737	0.151264	0.771741	0.208839	0.809095	0.293631	0.563685	0.916125	0.0908369	0.124906	0.0296593	0.0426941	0.567989	0.649676	0.475484	0.349877	0.0658525	0.194438	0.0416081	0.815263	0.738584	0.233903	0.979964	0.157173	0.314024	0.708965	0.252051	0.969648
ENSG00000259985.1	0.288307	0.761477	1.82172	1.8065	1.31633	0.336807	0.245574	0.775208	0.49841	0.561348	0.486581	1.63834	1.19531	0.282889	0.294472	0.191482	1.13191	0.35854	0.0868808	0.434022	0.636532	0.508026	3.07872	1.1895	0.0766397	0.752324	0.341419	0.31786	0.52688	1.63343	1.80602	1.60001	0.109675	0.955038	0.458137	1.08265	1.92154	0.465207	0.138746	0.356285	0.27924	0.395275	1.20173	0.503479	1.14982	0.576203	0.234159	0.505039	1.31409
ENSG00000197826.10	0.00752637	0.0198787	0.0500597	0.0217659	0.0140258	0.00976942	0.333362	0.0867305	0	0.31588	0.00552278	0	0.0370217	0	0.0272775	0.0541528	0.00798623	0.863184	0.0907224	0.311584	0.104759	0.0198933	0.0312122	0.0258769	0.0266761	0.119836	0.0310914	0.0368794	0.0825265	0.0270739	0.028719	0.0132599	0	0.0484782	0.213569	0.0724693	0.161815	0.0165606	0.71716	0.139514	0.00520691	0.0481545	0	0.0246441	0.121441	0.371036	0.047544	0.00338057	0.0614417
ENSG00000141744.3	1.82741	0.0122192	0.0549484	0.35678	0.668166	0.435373	0	0.0666402	0.186616	0.530457	0.0169739	0.034592	0.178803	0.0151314	0.0762144	1.57473	0	0.0319632	0.627367	0.0435288	0.122127	0.774452	0.0239822	0.185573	0.0204969	0.0511538	0.12741	0.198357	0.0563645	0.8321	0.970925	0.163014	0.410648	0.46827	0.210045	0.178184	0.0497328	0.271455	0.935093	0.428789	0.416081	1.88171	0	0.883658	0.112677	0.0770512	0.52187	0.02078	0.330465
ENSG00000249375.6	0.00720459	0.0418633	0.0102685	0.0138902	0.0402785	0.00935175	0.0981877	0.0207556	0.0166066	0.00623453	0.0105733	0.010774	0.0405016	0.0282768	0.0237376	0.0039875	0.0152896	0	0.0289479	0.176246	0.0449532	0.00634761	0.0224083	0.0165138	0.0383035	0.00955935	0.0119049	0.026477	0.00877758	0.0259164	0.0137456	0.0634652	0.228392	0.0464056	0.00817752	0.0416226	0.00774483	0.00528418	0.00693433	0.00890331	0	0	0.0333671	0	0.0197404	0.0191986	0.0325081	0.0226523	0.00490124
ENSG00000145824.11	18.5666	122.478	7.14255	2.12209	12.323	57.791	220.009	4.1296	6.98186	91.2389	72.9659	9.53145	202.466	21.6893	19.1446	3.86294	4.25527	20.9979	25.0438	2.85798	111.047	331.191	17.356	22.6278	27.5353	33.005	27.963	7.08665	29.5643	0.798016	316.587	46.6305	0.216389	5.74707	88.3145	7.57482	78.6244	0.16271	107.648	10.5442	37.0349	3.46265	1.93632	383.593	1.67807	17.0641	120.242	3.73281	10.9009
ENSG00000254122.2	0.950147	1.2476	0.964071	0.713116	0.663995	1.70462	0.774632	1.92912	1.04029	0.463964	1.47908	1.04536	0.701057	0.577133	0.377899	1.96076	0.972194	0.975295	0.497661	2.41375	0.53747	1.05239	1.47058	1.18226	1.61167	2.64145	1.46349	0.681735	0.859927	0.750712	0.692739	0.394578	0.163512	2.05458	0.342796	0.254857	0.612837	1.4983	1.16926	0.268383	0.995389	0.527272	1.15512	0.488892	0.291331	1.41064	0.3491	0.740754	0.849526
ENSG00000230910.2	0	0.0664303	0.0162944	0.0330624	0.0532629	0.00741986	0.4869	0	0.316223	0.049466	0.0251673	0.119676	0.080337	0.0224354	0.0226006	0.0189826	0.0121311	0.118479	0	0.688428	0.181077	0.0302179	0	0.144126	0.0607814	0.0151691	0.110198	0.0140049	0.0975003	0.0308439	0.0763419	0.634466	0.144969	0.378711	0.0713702	0	0.0368694	0.0754663	0.0220073	0.0141281	0.0474556	0.062697	0.013237	0.0499124	0.0104416	0.0533138	0.0619022	0.0359455	0.00777747
ENSG00000279196.1	0.333236	2.11723	0.452961	0.223079	0.379502	0.144183	0.252305	0.231115	0.480067	0.124158	0.950932	0.394511	0.0975694	0.46624	0.17079	0.163942	0.32413	0.179067	0.371926	0.191606	0.559793	0.407774	0.191936	0.36069	0.344489	0.10235	0.861647	0.0226787	0.281939	0.349626	0.494493	0.187544	0.152589	0.281078	0.220638	0.311951	0.407977	0.196886	0.302917	0.228781	0.236944	0.0676849	0.289375	0.282887	2.27983	0.413165	0.375901	0.187097	0.188915
ENSG00000108700.4	18.4685	3.67079	19.3642	6.46694	1.99231	6.97323	1.82126	6.57052	4.71288	1.16799	18.0629	3.25745	0.413191	4.68553	0.871799	0.66567	2.77931	1.68037	19.706	0.855008	4.61811	0.918375	4.68295	1.71533	1.70516	2.28144	7.27972	0.130964	2.01889	9.47014	2.00571	0.447336	0.643932	9.34547	18.2171	0.411759	3.76382	5.76329	6.22537	0.429378	1.84905	0.390866	3.74445	0.320888	38.1539	4.02404	0.723583	3.96162	1.16367
ENSG00000111445.12	5.2178	4.32891	8.42242	19.4296	2.09745	3.43355	5.03643	6.4949	6.68301	3.60861	6.94965	17.0561	6.21059	20.3501	4.10136	2.92807	6.68136	5.08848	11.139	7.691	5.50659	3.70148	5.89357	2.42525	7.25228	3.45013	2.92253	3.54538	5.16903	16.6332	6.58388	12.9667	5.43253	9.44971	3.19081	1.97767	3.05544	7.03008	4.28324	1.88443	2.71273	1.42221	8.17929	2.87581	11.9407	4.45046	4.20319	3.9651	4.52349
ENSG00000134940.12	0.0761824	0.0885337	0.137535	0.117502	0.0993791	0.00988867	0.181694	0.892523	0.0526801	0.0527398	0.234788	0.626589	0.117774	0.279069	0.0903616	0.0337315	0.113172	0.105267	0.0918298	1.31889	0.0731294	0.0536964	0.205355	0	0.121508	0.0202164	0.0419612	0.0373296	0.167068	0.959154	0.0629839	0.335545	0.0772816	0.29442	0.017294	0.0586831	0.16379	0.156452	0.0733246	0	0	0.0278527	0	0.0665197	0.0278317	0.0304512	0.109999	0.0547494	0.0621916
ENSG00000117724.11	4.63886	1.79556	8.73604	19.6381	1.17932	2.54102	2.95671	4.49897	3.81118	2.46245	5.7205	8.1141	5.4032	15.7852	0.742828	5.20831	5.08443	3.05157	3.24355	20.1332	0.365314	1.61806	23.9274	0.94499	4.70568	0.608235	1.00282	2.58173	5.26178	33.9261	2.07463	19.581	1.76577	17.7717	0.476135	3.93086	6.51154	9.20052	6.02713	0.56293	2.46329	1.00663	10.5151	1.51673	5.92729	5.00913	1.72757	8.65688	4.18352
ENSG00000157851.15	0.00476099	0.00251495	0	0.0275372	0.00443619	0.00308995	0	0	0.0164611	0.00205997	0.00349358	0	0.0100367	0.35815	0	0	0.00505189	0.00328933	0.00478239	0.0627137	0	0.00419468	0	0.0109127	0.00421867	0.0168456	0.00786707	0.0116645	0	21.0054	0	0.947834	0	13.9005	0.00270197	0.00916846	0.005118	0.202532	0.0320768	0.0117671	0	0	0	0.0103928	0	0.234708	0	0.00213847	0.0129555
ENSG00000129467.12	1.67951	1.68389	1.10954	0.507456	0.618966	0.751088	1.26688	0.738211	2.10898	0.808034	0.628469	1.49009	0.466797	0.325218	0.937414	0.314476	0.913232	0.311739	0.331537	1.0299	1.04072	0.853977	0.472131	0.588937	1.24757	1.24727	1.85015	0.532267	1.20634	0.383233	1.66327	0.463718	0.291375	2.86403	0.573793	0.776397	0.399715	0.695587	0.85651	1.14618	0.991393	0.553705	1.36413	1.1628	0.820393	1.32206	0.524065	0.868847	0.704864
ENSG00000188175.8	0.0814412	0.00717009	0.00644863	1.20379	0.025295	0.0704752	0.20811	0.0391038	0.031287	8.61564	0.0398406	0.0405965	0.0572292	0.0443948	0.0178887	0.0075125	0.0144029	0.440758	0.0136345	0.204338	0.0912071	0.0837128	0	0.124448	0.0721642	0.0480264	0.0224289	0.133021	0.198445	24.45	0.0820065	85.6234	0.0860587	8.19332	0.0462196	0.0392087	0.0583654	0.169243	0.50951	0.0167739	0.0375619	0.0124064	0.031432	0.0444447	0.0289265	0.063298	0.0122491	0.00609674	0.0277019
ENSG00000104879.4	0.345777	0.182653	0.193264	0.745077	0.739135	0.250815	0.381151	0.0585967	0.375066	0.281619	5.76112	0.638752	0.10005	0.0931354	0.127329	0.0450297	0.0215826	0.140526	1.28717	0.0382749	0.400257	0.107522	0.08435	7.76243	0.198252	0.0719672	0.380908	0	0.247807	0.128042	0.801993	0.143339	0.206333	0.355602	0.288582	0	0.809006	0.283445	1.3508	0.0502712	0.858363	0.0557727	0.0235503	1.1988	0.191961	0.447157	0.0367104	0.0639514	0.13837
ENSG00000234805.1	0.257275	0.252392	0.00873062	0	0.0513693	0.0477072	0	0.0529415	0	0	0.0269695	0.0549624	0.219529	0.12021	0.169533	0.0305129	0.175497	0	0.0369188	0.242067	0.202864	0.0161909	0.228628	0.0842435	0.0488505	0.0975324	0.10628	0.292653	0	0	0.00584349	0	0	0.0169096	0.0104292	0.0530836	0.0197548	0.134784	0.0707499	0.090839	0.0889944	0.184763	0	0.140402	0	0.0612124	0.0331675	0.0577794	0.0750097
ENSG00000109265.11	1.27393	2.3032	2.4437	0.878645	0.387394	1.40105	0.898958	0.824095	2.02108	0.60655	1.20859	0.713403	0.595548	4.34444	0.179132	0.445467	1.51578	1.54301	0.182043	2.21669	0.314673	0.380393	1.04445	1.08125	0.495922	0.879332	0.516717	10.1535	1.00008	3.0966	2.14407	1.60583	0.0270357	4.32592	0.605005	3.56697	2.09142	3.02591	1.27231	0.388634	0.660076	0.199748	1.35157	0.267615	0.186616	2.28682	0.288609	0.866682	0.82313
ENSG00000249834.3	0.116017	0.0919277	0	0.0559196	0.162154	0.112945	1.18586	0.0557055	0.200565	0.250991	0.0425663	0.043374	0.0407631	0	0.0573379	0.256847	0.123106	1.32257	0	1.09159	0.13921	0	0.0601411	0.0664813	0.0514009	0.0256561	0.14378	0	0	0	0	0	0.588458	0	0.164606	0.055855	0.187076	0.127639	0.0558327	0.0716862	0.120395	0.0530208	0	0.253256	0.0176603	0.193225	0.209395	0.28661	0.039463
ENSG00000236064.1	0.209636	0.40888	0.275804	0.0310902	0.0450772	0.0523295	1.1538	0.123885	0.14868	0	0.50882	0.180863	0.566587	0.632913	0.0584444	0.0535508	0.0684447	0.100271	0.664133	3.4897	0	0	0.167187	0.0369624	0.014289	0.092718	0.00888213	0.0197543	0.0196467	0	0.0666605	0.156258	0	0.118707	0	0	0.156016	0.0354824	0.0620839	0	0.0557812	0	0.0186712	0	0	0.107429	0.0291049	0.00724316	0.263288
ENSG00000079462.6	111.964	23.788	16.1699	39.381	23.9014	8.8944	1.13293	9.14611	32.1637	54.1888	18.9273	20.725	23.0992	32.658	11.1201	21.046	33.0657	6.89201	65.9198	2.4135	14.7969	18.2266	4.11227	13.7735	11.2805	13.4355	6.8747	5.61543	11.4301	77.3003	37.1204	30.1284	34.334	13.4627	18.952	14.9566	14.8343	26.2001	18.4254	13.9713	23.0865	15.5437	21.7527	32.3006	31.3242	33.8294	27.0709	34.3623	18.5007
ENSG00000149503.11	7.51218	3.19608	8.74519	21.5578	3.84737	4.18599	1.25792	6.71465	6.96443	3.02866	8.22709	7.21698	8.17507	13.9682	2.63646	5.0752	6.604	6.23124	2.92907	5.85582	1.05238	3.04708	12.1707	3.11734	6.14237	2.77929	3.14374	4.71661	6.31575	17.7261	7.92331	8.50248	1.72934	8.79824	2.0269	4.87538	4.84367	7.8419	5.83797	2.05781	4.46209	2.30711	8.42746	3.65963	7.15927	8.18698	2.48185	5.45219	7.5914
ENSG00000275560.1	1.41197	1.135	3.0624	1.53866	0.858027	0.478115	23.6354	0.589525	1.9103	0.876548	0.765806	1.10165	0.474529	1.56614	0.323626	0.339773	0.977113	3.81724	0.616659	17.6748	1.23753	0.649052	1.97305	0.633208	1.7407	0.244364	1.06513	1.05284	1.94463	0.717705	1.69832	1.08157	0.467068	2.4855	1.91621	1.53688	0.527946	1.08063	0.768132	0.910375	1.65637	0	0.497558	0.335022	1.15876	3.3127	0.831	1.51658	0.292342
ENSG00000004478.7	11.243	16.4595	28.599	41.9476	16.8113	23.6515	3.97917	14.3518	13.295	14.6501	32.0071	17.9661	17.0081	31.4098	14.0027	19.3558	42.8872	7.77221	39.168	10.6886	7.68527	9.45282	21.1406	30.2071	21.3948	12.1149	11.2493	21.0657	13.9514	19.1569	12.1135	78.2976	17.0452	17.1765	6.97516	47.1741	13.38	29.4724	18.1733	16.9172	18.1401	21.3673	34.2768	25.2172	45.1329	11.9372	24.9541	31.8545	18.1343
ENSG00000082929.7	0.289545	0.0611798	0.0412679	0.139559	0	0.432213	2.02236	0.166829	0.0333701	0.363311	0.0849863	0.541243	0.0203465	0.0378805	1.01123	0.20833	0.0307237	0.300067	0.087254	5.17615	0.0416913	0	0.570359	0.398203	0.0769689	0.243314	0.0797408	0	0.0352762	0.156233	0.018414	0.025506	0.88117	0.0799284	0.0164323	0	0.0311257	0.148656	0.195079	0.071563	0.280439	0	0.0670495	0.0948078	0.00881498	0.0192893	0	0	0
ENSG00000198553.7	0.0829614	0.142427	0.305459	0.11996	0.212579	0.0942254	3.99257	0.0796675	0.286839	0.906362	0.0152191	0.108555	0.0874462	0.0949694	0.280173	0.286978	0.0660228	1.87714	0.333337	4.29315	0.209047	0.0913665	0.215028	0.0713089	0.220534	0.284365	0.154221	0.381106	0.202149	0.410341	0.171471	0.164431	0.0262995	0.229013	0.670924	0.499258	0.289843	0.0608478	3.13409	0.384458	0.114789	0.417054	0.408238	0.384832	0.170484	0.759938	0.411767	0.149053	0.225752
ENSG00000182472.7	1.83034	1.29213	0.52067	0.871319	3.52674	0.219984	0.240594	0.298369	2.73449	1.52034	1.35138	1.70649	0.436669	1.78855	1.05907	0.891093	0.953103	0.901588	3.17777	1.58394	2.24504	1.6176	0.480262	0.96467	0.931058	0.234861	0.970811	1.37714	1.32146	0.543595	1.35444	1.04006	2.4642	0.327484	1.67996	2.10507	1.12347	0.497206	0.967836	1.72435	0.750381	1.74008	0.163522	1.40581	0.448881	1.73118	1.10117	0.95153	0.23443
ENSG00000214584.3	0	0.0346368	0	0.221231	0	0.0425559	0	0	0.0377848	0.0425561	0.0481148	0.465764	0.161268	0.193014	0.0648119	0.0362909	0.0347883	0.0453019	0	0.185082	0.0157356	0.086656	0.0339903	0	0.0290505	0	0.00902902	0	0.0399431	0.0294837	0.0625503	0	0.249436	0.0905026	0	0.0315679	0.070487	0.216415	0.0631105	0.0405152	0.0680443	0.179796	0	0.143134	0.0499058	0.19657	0	0	0.044607
ENSG00000255239.1	0.0724797	0	0.0344343	0.209608	0.337675	0.188161	0	0.139204	0.0835328	0	0.053185	0.216777	0.0509319	0	0.262685	0.0401151	0	0.200302	0.582444	0	0.243513	0.0638583	0	0	0	0.224395	0.459101	0	0	0.391087	0.0230472	0	0.735256	0.200079	0.0822676	0.0697887	0	0	0	0	0.451288	0.662476	0.16784	0.158217	0.220659	0.0965708	0	0.162776	0.098615
ENSG00000228109.1	2.18966	2.89167	2.41796	3.3944	0.689284	0.384087	0.856944	2.27322	2.35307	0.806586	0.347407	3.05324	1.55948	0.929088	0.311977	0.245657	0.596562	0.674636	1.932	1.33636	1.43442	0.521407	1.41118	0.847798	1.57317	1.09932	0.497095	0.471225	0.829162	3.64563	1.91005	10.8173	0.825468	0.762372	1.49458	0.997201	0.508942	1.06343	1.08224	0.58507	0.409421	0.0811373	0.58243	1.29185	1.47739	0.650518	1.52206	0.212653	0.462988
ENSG00000149798.4	5.3343	5.05121	9.18672	4.1196	6.49539	3.30467	2.01366	20.359	7.14329	7.48799	8.39565	5.22362	3.70585	4.59962	4.1342	3.94207	7.07528	0.565377	2.64869	3.62164	2.76392	2.71039	11.2022	3.09144	12.0852	6.86329	8.35949	6.79445	1.88322	3.93857	11.488	1.78882	1.24905	5.38252	2.55431	21.4205	5.06638	5.62411	8.34308	4.86911	4.88557	2.68714	4.38655	6.71532	6.74507	4.11902	3.74712	4.82598	8.07221
ENSG00000155897.8	0.0226157	0.0179198	0.0349196	0	0.0316092	0	0.0192636	0.0325767	0.0390969	0	0	0	0.0079461	0	0.0596111	0	0.0179982	0.00390625	0.00567934	0.7022	0.0651282	0	0	0	0	0.00500124	0.0108996	0.00692611	0.0344418	0	0.00179784	0.0348638	0	0.270531	0.144393	0	0	0.0124406	0	0	0.0430266	0	0	0	0.00860647	0.0263662	0.00510226	0.0787258	0.023078
ENSG00000255992.1	0.553806	0.45971	0.375868	0.915191	0.294871	0.205387	0	0.151948	0.547081	0.376545	0.232216	19.2847	0.500352	1.03505	0.208534	0.175151	0.0839492	0	0.317883	0.44663	0.493641	0.209114	0.328094	0.181341	0.350516	0.139964	0.174307	0	0.289166	0.426891	1.28302	0.627232	0.501605	0.291195	0.179598	0.0761779	0.170095	0.17408	0.152295	0.293307	0.328402	0	1.00763	0.259052	0.409462	0.210824	0.0713958	0.390893	0.322929
ENSG00000270187.1	1.87892	0	0.223163	0.566016	0.218842	1.37187	0.200053	2.02986	3.38352	0.711345	0.258512	0.878058	0	0.614536	0.54168	0.194985	0.623037	0.162266	0.11796	0.662942	0.676358	0.620783	0	0	1.56083	0.467442	1.39066	0	1.0015	1.79532	4.59298	0.206892	0	1.62085	3.46556	1.58301	0.504952	0	1.35633	1.59633	2.43727	0	2.85533	0	1.60881	0	0.211948	1.37141	0.159777
ENSG00000188368.8	2.80095	0.878067	0.248729	0.984142	0.402456	0.339786	0.0891887	0.289085	1.10117	0.74187	0.547444	0.831854	0.432278	1.68666	0.392428	0.470866	0.791632	0.126599	1.98526	0.197038	0.244999	0.599648	0.244255	1.66503	0.475504	0.445739	0.3136	0.128269	0.287032	1.88329	0.903138	0.588015	0.995808	0.349264	0.445683	0.4789	0.450241	0.259194	0.617282	0.145572	1.14093	0.2273	0.87896	0.599995	1.68553	2.45018	0.543329	1.54028	0.507532
ENSG00000151892.13	0.219394	1.19572	0.135667	0.0671405	0.665197	0.589899	5.47575	0.167209	1.08365	0.919133	0.0178877	0.158836	0.168852	0.027336	0.860542	0.271766	0.066514	5.77919	0.0909505	0.144169	0.239016	1.46354	0.039715	0.8501	0.336347	0.873302	0.36924	0.94279	0.271537	0.0501083	0.116272	2.88975	0.0485745	0.74983	1.57121	0.171011	0.329435	0.265635	0.610029	0.675656	0.946827	0.413791	0.0645138	0.73358	0.167512	2.16222	0.41483	0.409817	0.305612
ENSG00000162383.10	2.83612	3.69764	0.28725	0.318464	0.284591	14.596	1.62466	0.335202	0.488498	0.180698	3.32522	0.256337	0.0876025	0.0897027	0.131438	0.29669	0.337318	3.77679	17.3875	0.140754	0.376957	12.8014	5.17635	14.6087	0.364531	0.59272	0.748451	0.473417	11.733	0.476472	0.935529	0.0603993	0.0869436	0.252365	2.43733	0.0480144	6.3187	8.32057	17.1883	0.362037	3.19972	0.336139	0.303118	1.14976	0.0986782	0.319745	27.1633	0.0643941	0.190819
ENSG00000211976.2	154.864	5.13322	18.0638	22.3782	13.1508	274.298	6.30648	69.692	205.502	17.7861	24.731	105.991	1.1381	55.091	1.95662	2.90261	117.271	4.84886	22.9312	1.45129	27.6143	8.49374	6.31675	9.98787	131.893	8.62991	2.99482	4.06252	84.754	679.496	227.582	1.35876	3.42285	75.508	41.2308	12.6243	97.2498	4.46872	21.23	83.2993	62.5865	2.46723	317.54	0.252531	107.232	8.32343	9.32621	169.95	29.3814
ENSG00000154175.15	2.4192	1.20819	2.32055	0.482397	2.04248	3.80967	19.6074	3.87388	5.39581	4.09263	0.905618	1.24647	1.56623	0.317302	2.91317	1.96255	1.36169	2.64286	0.669197	7.0019	3.00744	2.11792	0.572924	3.20532	3.6507	2.01637	3.48174	0.93645	3.47852	1.80011	2.36636	1.15749	0.778589	11.3732	4.30876	1.17356	2.01976	1.01778	2.08024	2.20427	5.1654	1.86043	1.0735	0.851111	3.33858	13.2225	1.05002	3.43361	2.78402
ENSG00000203523.3	0.148145	0.0391282	0.211147	0.071405	0.207058	0.0240371	0	0.0711317	0.341475	0.0480744	0.135885	0.11077	0.312308	0.0726807	0.585728	0.184486	0.196496	0.0255881	0	0.34847	0.248865	0.0978927	0.34558	0.169783	0	0.245707	0.0203996	0	0.135368	0.233148	0.541736	0.0652506	0.328744	0.0340794	0.0420378	0	0.278695	0.380298	0.213882	0.0457689	0.0768677	0.169259	0.128647	0.161694	0.0451017	0.0986933	0	0	0.0503912
ENSG00000011347.8	4.85759	1.62691	0.946785	23.5442	1.20277	8.37397	2.27616	4.04494	6.13341	29.6844	8.89453	7.45044	14.7678	5.59957	15.1914	41.2897	7.55737	0.86053	5.44244	2.1627	1.70648	4.46933	4.40223	6.18348	6.95304	1.61256	2.27953	0.131773	26.3213	23.502	5.35758	1.02737	16.8851	16.1391	1.4298	0.610549	7.5528	3.02712	5.30748	36.8361	4.90379	27.5606	1.45524	5.7035	2.80258	3.46993	15.0821	11.0797	3.86691
ENSG00000231066.3	0.0399326	0.21094	0.24663	0.192472	0.186041	0.0518335	0.340138	0.153388	0.0460222	0.138223	0.175813	0.209007	0.308669	0.339578	0.118412	0.0442027	0.127117	0.137945	0.120336	1.57802	0.134163	0.0351826	0.124201	0.09153	0.0707676	0.0883069	0.0659846	0	0.194604	0.143646	0.101583	0.457295	0.050636	0.183722	0.0226626	0.11535	0.214635	0.146442	0.0384346	0	0.138131	0.0364989	0.231178	0.217923	0.2553	0.133014	0.144145	0.125554	0.190161
ENSG00000267603.1	0	0	0	0	0.0270024	0	0	0	0	0	0	0.0216683	0	0	0	0.0160392	0	0.0200216	0	0.109065	0	0	0	0	0	0.012817	0	0	0	0	0.00921492	0	0	0	0	0	0	0	0	0	0	0	0	0	0	0	0	0	0
ENSG00000119535.16	6.14164	1.60101	1.99651	1.8964	3.64744	6.80943	2.49306	2.82603	16.3776	3.20924	1.48169	3.43219	2.20003	1.54056	3.46215	1.03791	5.26104	1.51938	11.7923	16.0416	4.48114	24.8713	5.97359	4.41292	3.82644	1.76667	30.0313	1.82211	39.3711	1.86624	9.78499	0.274735	0.527301	12.1083	6.22219	3.69601	1.28089	3.9151	3.23657	2.47062	4.40107	2.75196	1.05092	3.85354	4.22038	13.0071	2.22273	5.40227	4.90167
ENSG00000267892.1	0.938567	3.12122	0.4155	2.30304	3.51802	0.553766	0.472404	0.122905	0.688353	0.34149	0.328703	1.27596	0.164884	3.2093	0.147591	0.295151	0.452688	0.1179	2.69979	1.48519	1.18762	3.27011	0.221152	1.36901	0.680444	0.0754745	0.528712	0.156784	1.06552	0.939971	0.685071	2.01058	1.9475	0.215908	1.35585	0.45186	0.435681	1.59581	2.13521	0.896258	2.49398	0.935852	0.172886	1.95568	0.500043	0.795792	1.77098	1.23597	1.05933
ENSG00000254233.1	0.744232	0.028081	0.0378832	0.0256225	0.123832	0	0.407522	0.306293	0.122532	0.0115004	0.019504	0.0993702	0	0.0347736	0.0350297	0.044133	0	0	0.0800976	0.350119	0.0127573	0.866469	0.0275568	0	0.070656	0.0470227	0.0805206	0	2.04012	0.0239032	0.0253556	0	0.0674081	0.0244576	0.392199	0.0255929	0.114291	0.0779792	0.076748	0.0985402	0.0183884	0.0728828	0.0307751	0.203074	0.0242759	0.0885359	0.0719588	0.0596932	0.018082
ENSG00000250424.4	0.0440275	0.0232571	0.020917	0	0	0.0285745	0	0.0211397	0.0253708	0.0952486	0.0161535	0.03292	0	0	0.0217592	0.0609195	0.0700764	0.0456274	0.0221127	0.0414249	0.0105658	0	0	0.025229	0	0.00973626	0.030313	0.107868	0.0268201	0	0.00699997	0	0	0.0202562	0.0124933	0.0211964	0	0.0484378	0.042376	0.0272042	0.0304592	0	0	0.024027	0.0402115	0.0439962	0	0.00988779	0
ENSG00000233539.4	1.18341	1.09716	0.826128	0.419067	0.0787626	0.0548607	0.493718	0.0927694	0.236592	0.0574734	0.00886099	0.478543	1.08616	0.387057	0.163125	0.654979	0.666299	0.667436	0.0363897	1.18163	0.341955	0.361734	0.287949	1.6884	0.310303	0.704987	0.0964432	0.0887564	0.191258	0	0.291827	0.0106374	0.183748	0.0555575	0.178183	0.0232546	0.545207	0.292275	0.767095	0.0596914	0.133667	0	0.0699083	2.1088	0.00367633	0.740111	0.555766	0.0922069	0.345029
ENSG00000106327.11	0.33936	0.970132	0.600646	0.54523	0.421611	0.876677	0.147364	0.581482	0.299085	0.354127	0.771471	1.43788	2.1322	2.03707	0.42313	0.176776	0.409519	0.188488	0.61493	0.300516	0.504609	0.199329	0.262151	0.358422	0.678056	0.288412	0.190584	0.692864	0.121604	1.99868	0.325846	0.762008	0.10969	0.165317	0.245463	1.0892	0.264664	0.844315	0.557192	0.180907	0.418915	0.261524	0.57783	1.46706	1.55581	0.704834	0.390316	0.391531	0.280658
ENSG00000174325.4	0.0975017	0.223185	0.0772033	0.0313301	0.0605666	0.0632799	0	0.0624203	0.224741	0.0421868	0.119243	0.121506	0	0	0	0	0.137945	0.0224544	0.0652933	0.366952	0.17159	0.0286346	0.336953	0.074495	0.0575968	0.0862461	0.0447533	0	0.0395965	0.0292278	0.227361	0.0286297	0	0	0.0553343	0	0.0698753	0.0238374	0.125126	0	0.0899384	0	0.0752609	0.106419	0.0296836	0.0866064	0	0.0437942	0
ENSG00000161955.15	11.8612	8.74522	9.19492	5.95256	6.81611	19.4807	0.428849	13.1251	7.8334	8.98276	11.3006	7.5623	7.89791	2.07291	24.3068	13.4083	7.55786	8.62451	8.96938	1.39327	11.0519	11.7159	5.41939	8.33269	9.21111	9.82395	20.3825	21.641	11.2216	5.06042	11.7152	2.4393	3.02312	15.656	18.1776	15.1565	7.87962	6.07124	7.63937	17.7871	10.3879	14.7529	5.62367	8.35591	7.21761	11.6703	5.51899	11.5532	12.0886
ENSG00000249992.1	2.71409	16.674	2.29625	3.26147	0.640894	4.70533	0.760048	1.80301	2.84947	1.75345	4.76069	2.36296	0.862162	2.16452	0.391993	0.246931	5.01028	0.218339	2.27813	3.56811	8.48516	0.769787	2.81386	1.04394	2.43787	11.4201	3.81922	0.0910899	0.747397	9.1446	3.18612	2.88211	0.235724	0.803957	0.822903	1.91524	3.55709	4.25397	5.33192	0.758102	3.80678	0.390798	1.37753	2.29275	1.75444	0.718289	11.1224	0.90178	1.5808
ENSG00000116128.8	6.9401	5.49629	9.48746	6.3258	5.6791	7.43094	6.63584	9.11461	7.86536	9.89207	3.66728	12.6472	11.3769	35.5594	9.09975	17.9998	10.7955	3.04666	3.09543	4.643	1.41605	17.0903	2.54173	7.2378	11.7223	4.34881	4.23032	1.52413	11.8196	13.9649	3.95459	12.8282	5.68492	11.6562	2.81546	7.96635	7.07677	16.5489	9.25163	5.94254	7.41625	9.77894	5.98714	9.32241	6.6758	10.0583	8.47061	15.7018	6.32841
ENSG00000275216.1	0.01603	0.00423385	0.022847	0.0154527	0.0298728	0	0.150194	10.3368	0.212457	1.32127	2.88186	0	3.27793	0.00524292	0.0554561	0.0354883	0.14458	0	0	0.0452472	0.0153876	0	0.0415482	0.0642996	0.866445	0.0141795	0.123611	0	0.00976493	0.151366	0.00764586	0.0211812	0.0101633	0.0442505	0	0.108044	1.97307	0.2469	0	16.541	0.0166349	1.43586	4.72357	0.323677	0.627106	0	0.0433978	0.0288004	0.567065
ENSG00000272800.1	0.186893	0.131633	0.414358	0.360325	0.261214	0.0808641	1.69805	0.149561	0.430788	0.350413	0.182854	0.256195	0.240773	0.326011	0.194995	0.275838	0.330521	0.236725	0.2816	3.34106	0.343857	0.384212	0.0968817	0.356984	0.358809	0.0413296	0.111519	0.15263	0.721044	1.1485	0.336762	0.411585	0.434477	0.315281	0.654073	0.299924	0.267877	0.365536	0.389746	0.192466	0.775781	0.199294	0.252458	0.509964	0.256042	0.311267	0.281096	0.391747	0.148333
ENSG00000093009.8	5.00928	1.82037	7.09455	8.00246	1.11447	1.1913	0.544699	2.00148	2.21101	1.42444	3.78004	12.4496	5.39241	7.78521	0.889603	0.937265	2.63882	0.629992	8.55286	3.23124	1.98366	0.719921	5.84413	0.692167	2.05669	1.12608	1.17083	0.986466	2.12089	6.8478	7.29024	17.6715	0.780854	2.24474	1.4248	2.48576	2.3551	1.83268	1.88068	0.541475	1.40096	0.984984	5.33375	1.05987	21.0368	4.33118	1.74195	2.26594	3.87504
ENSG00000242600.5	0.489571	0.374305	0.263194	0.45952	0.360135	0.200677	0.68038	0.0989753	0.846344	0.746966	0.236344	0.33716	0.162959	0.0927031	1.03998	0.392181	0.246071	4.09449	0.116472	1.30916	1.15014	0.431337	0.186999	0.398659	0.19407	0.0341886	2.14305	0.694422	0.470889	0.312825	0.53257	0.249678	1.7807	1.11435	1.4477	0.173672	0.304689	0.311827	0.223203	0.0796056	0.757609	0.942052	0.0447509	0.281234	0.172579	0.317565	0.54644	0.50345	0.201584
ENSG00000110427.13	0.123124	0.481288	0.397764	0.474758	0.107076	0.413751	0.275004	0.0709411	0.0315333	0.089972	0.947641	0.0920614	0.0596025	0.0876991	0.020734	0.0121147	0.252583	0.22495	0.0467225	0.684775	0.26527	0.0819614	0.133323	0.203821	0.0339418	0.72728	0.0497322	0.0335172	0.0466684	0.13041	0.0843923	0.327789	0.00693891	0.0251763	0.0543475	0.945785	0.317655	0.539821	0.0737366	0.0304308	0.344505	0.0325107	0.58607	0.122439	0.0266553	0.151289	0.44691	0.0651344	0.12471
ENSG00000254608.1	0.199426	0.754973	0.426354	0.0640814	0.278732	0.172574	10.7017	0.223426	0.229839	1.55317	0.682908	0	0.70069	0.0434842	0.164267	0.110376	0.211611	2.54897	1.23532	1.56365	0.382869	0.790672	3.17028	0.761847	0.471226	0.411611	0.17392	0.244299	0.202473	0.0298908	0.412191	0.204954	19.9354	0.30584	0.811115	0.736085	0.393031	0.170647	6.11027	0.328597	0.114973	0.425317	0.307872	0.0725551	0.0505948	2.47998	0.569899	0.104504	1.49235
ENSG00000236797.1	0	0.0393879	0	0.071879	0.138955	0	0	0	0.0859353	0.0322623	0	0	0	0	0.171971	0.0825378	0.15824	0.515158	0	0.420939	0.178941	0.065695	0.0773053	0	0.0660707	0.0329783	0.0616051	0	0	0.0670559	0.14226	0.0656836	0	0	0	0	0.0801556	0.109378	0.0717673	0	0.10317	0.0681529	0.0863336	0	0.113503	0.0496742	0.740178	0.0669832	0.0507256
ENSG00000117586.9	3.53959	9.37588	6.8524	6.59346	0.286793	2.66347	3.55386	0.960603	1.64555	0.880429	4.42298	2.33336	0.67289	0.508937	0.436628	0.246064	2.12288	0.962831	1.1594	7.17554	2.91353	0.798472	1.54234	1.45998	1.85608	8.56861	0.61455	0.356099	1.19789	1.33016	2.88993	0.873649	0.3144	0.991258	3.35284	0.312828	1.9117	3.31724	1.67872	0.697331	2.20626	0.304769	3.09846	1.83834	0.757444	1.64038	1.4428	1.47081	1.76235
ENSG00000047648.20	0.624052	0.39287	0.629513	0.366715	0.418186	1.24002	3.30584	0.70189	0.522173	0.410568	0.72766	0.418673	0.450539	0.106248	0.718232	0.380878	0.312949	0.62015	0.128806	1.23867	0.599044	0.414249	0.323496	0.636821	0.439343	0.812894	1.0818	1.00009	0.604076	0.161444	0.536867	0.256037	0.26558	1.29791	0.458471	0.271632	0.29407	0.579973	0.382601	0.301082	0.830938	0.453189	0.747297	0.858404	0.248545	0.697643	0.308582	0.524126	0.523403
ENSG00000272465.1	0.240393	0.228573	0.228416	0.139041	0.31359	0.0312036	10.8933	0.230848	0.221642	0.145618	0.176398	0.035949	0.270281	0.03145	0.871246	0.319319	0.357113	0.531473	0.0482947	2.71419	0.184607	0.338877	0.24923	0.220403	0.596427	0.191378	0.211853	0.412276	0.292878	0.216186	0.122305	0.127057	0.548689	0.30968	0.245571	0.231468	0.41347	0.141052	0.416476	0.178244	0.199571	0.307612	0.0556673	0.262378	0.0146371	0.224207	0.130162	0.302332	0
ENSG00000263740.2	4.56991	2.71576	0.75989	2.09253	0.958081	0.0741483	14.5971	0.65827	1.71171	0.494324	0.251502	0.939671	0.96339	1.41994	1.24219	0.442626	0.121228	497.75	0.573806	48.3723	2.8514	0.704606	730.229	0.916541	1.61974	0.808472	0.943915	3653.79	5.15009	0.821946	2.32503	0.704485	0.289741	1.15639	9.207	1.65009	0.614073	2.84902	0.329886	1.97659	0.474234	0.626545	0.661403	0.498785	2.12169	4.71888	0.618602	1.07764	0.699498
ENSG00000173838.10	0.356211	0.354619	0.384027	0.165088	0.0957432	0.0400129	0.116698	0.0328912	0.110528	0.403095	0.040213	0.35854	0.110715	0.017924	0.325008	0.0947843	0.0218063	0.35969	0.605529	0.399607	0.177544	0.162956	0.0497142	0.384686	0.0485593	0.221169	0.0490503	0.0503494	0.0250375	0.110888	0.498818	0.108618	0.16504	0.063033	0.268248	0.171493	0.331375	0.0954611	1.40436	0.287823	0.189565	0.062612	0.0793146	0.157011	0.0521374	0.433538	0.123637	0.104614	0.181746
ENSG00000058085.13	24.3797	82.9625	54.0388	2.62179	23.1773	14.0911	2.94842	201.733	35.3699	26.5441	163.573	115.383	50.3022	17.528	31.8062	55.8209	71.0601	26.6696	104.358	32.2196	86.5921	11.3594	497.135	64.323	58.1121	22.4721	16.1733	88.6559	4.74439	7.93979	32.9092	76.6932	9.5689	6.94374	10.9946	317.291	148.454	80.4826	32.2256	12.0945	53.6034	13.1921	62.8313	59.375	33.4462	57.1973	7.37239	27.2802	83.3614
ENSG00000135929.7	38.7309	14.3596	12.3941	9.7152	16.3283	25.4082	2.34819	16.7412	31.2904	21.4412	13.3811	23.5445	17.6017	2.4611	24.0143	9.02349	12.3724	13.84	34.649	3.5931	31.3709	67.4513	39.6158	30.9601	21.5645	22.9764	42.1401	3.25254	15.7198	35.8976	28.2923	2.64743	18.3956	50.4325	41.2296	5.35242	15.8986	17.7171	16.3662	34.3474	31.9381	7.44569	7.12954	18.8058	19.8712	31.9366	24.8578	17.4929	18.6621
ENSG00000274750.1	0.984031	6.06439	3.35043	1.10669	0.0764082	0.532208	1.25727	0.393734	4.06384	0.248365	0.481382	2.39127	1.32534	1.28739	0.0270181	13.9334	0.348052	2.32285	0.494227	0.771551	0.551015	2.31195	4.76095	4.79297	2.25251	1.52326	0.158085	0	2.29785	0.294981	2.26855	0.577888	0.103982	25.8812	1.07038	3.86895	0.264455	0.0601445	2.6835	0.405349	0.624043	7.34526	0.569676	1.43204	0.274615	0.218518	3.84808	3.05711	0.390501
ENSG00000226421.1	0.0751462	0.615277	0.0535517	0.869279	0.525147	0.0243854	0.32004	0.28865	0.259818	0.520225	0.0275708	3.11843	0.132014	2.55611	0.0990362	0.4575	0.518295	1.27199	0.18871	0.141408	0.14427	1.19174	0	0.47367	0.0332931	0	0.0724334	0.0460273	0.0457765	0.0337896	0.0358427	0.364079	1.00053	0.242013	0.0852942	0	0.888592	0.137789	0.0723274	0.185729	0.337921	0.206054	0.565548	2.99368	0.571942	0.0750927	0.101721	0.033753	0.204486
ENSG00000241388.4	0	0.00461346	0.0082985	0	0.0162756	0.0113365	1.54734	0	0.020131	0.521481	0	0.00653026	0.0184115	0.005713	0.0287754	0.0241689	0.176078	0.012068	0.0526373	0.0493041	0.0293427	2.57005	0.00905468	0.040037	0.193469	0.0115881	0.0192419	1.91508	3.33046	0.102104	0.00277713	0.0153869	0.0110746	0.0321453	0.203217	1.00072	0.394318	0.903197	0.016812	0.107929	0.223558	0.175619	0.0808972	0.238309	0.00531777	0.0581827	0.354666	0.0196142	0
ENSG00000081041.8	14.38	7.67917	24.6904	4.74344	18.7376	2.2457	17.3777	32.9906	32.1359	16.9741	2.76987	11.6425	41.4143	13.1985	41.2048	3.76802	3.9577	6.89241	64.3914	43.2534	17.4056	23.3396	29.5842	37.2609	12.2243	2.35518	68.2091	21.6066	35.9152	1.29319	127.832	6.53158	6.18258	108.977	28.7291	46.644	6.73884	1.10413	67.17	87.9918	25.3684	20.4341	3.74619	3.43331	5.787	10.8521	20.8441	30.5186	8.49864
ENSG00000166317.10	0.0392886	0.0345897	0.214654	0.309302	0.0427096	0.0254988	0.200792	0.0314406	0.0830135	0.0736636	0.201807	0.117507	0.0322097	0.00428336	0.0409917	0.0253691	0.034741	0.0497643	0.0920855	0.234119	0.0597141	0.0923074	0.0678881	0.0675405	0.0348132	0.0463375	0.0270502	0.00802147	0.0638221	0.117774	0.0707939	0.0692186	0.0166065	0.186784	0.0334457	0.018915	0.00703912	0.504282	0.0189074	0.0161841	0.0860723	0.0299253	0.242613	0.0428818	0.175429	0.030536	0.0295459	0.0294117	0.0757287
ENSG00000229656.5	0.254256	0.388002	0.442913	0.136166	0.131617	0.0550052	0.481268	13.7273	0.0976767	0.0733406	0.891395	0.67595	0.317631	0.0554396	0.158236	0.0781791	0.539583	0.117109	2.09995	1.06323	0.338982	0.0746709	1.28872	0.323769	2.32804	0.124947	0.031121	0.553717	0.0344187	0.177841	0.107798	0.099544	0.143292	0.0259952	0.11223	0.680045	0.273322	0.227924	0.163146	0.20947	0.156356	0.0516431	0.654196	0.154172	1.52232	0.0941019	0.0509884	3.07078	0.691875
ENSG00000160886.12	5.41047	0.448491	1.05586	0.0160481	0.0620475	0.0918384	0.326142	0.615485	0.0671522	0.0900381	4.0068	2.9252	4.615	0.147013	0.718538	0.0184278	0.40629	0.0460067	11.7559	0.516895	0.0519365	0.550027	6.33426	2.43259	0.0221269	2.64328	0.19256	0.224328	0.0101412	5.94358	0.0264682	3.76887	2.58595	0.0536146	0.0377915	1.71516	0.384763	6.91704	0.15222	1.85155	1.04806	0.601038	8.18235	4.06102	0.478948	0.471346	3.65816	0.044865	0.203855
ENSG00000225447.1	0.264684	0.139817	0.586826	0.595354	0.328835	0.400828	7.66539	0.0847249	0.813461	0.458091	0.129482	0.461785	0.0619983	0.577133	0.290692	0.244156	0.0936187	2.13346	0.0886245	21.5832	0.211731	0.2332	2.10384	0.303343	0.469067	0	0.24298	1.40504	0.752437	0.317374	0.308603	0.777199	0.671258	0.893022	0.500713	0.679618	0.663907	0.776526	0.254755	0.872244	1.09868	0.161283	0.204308	0.192594	0.295463	0.646544	0.477716	0.158515	0.240084
ENSG00000273032.1	1.21415	0.692966	0.397813	0.941719	0.260073	0.443815	0.927203	0.0536065	1.43147	0.857443	0.481308	0.939141	0.764928	6.04338	0.252896	0.100412	0.681187	0.0771351	0.266351	0.393922	0.261231	1.48778	0.0723437	1.42347	0.18549	0.0555511	0.0883984	0.0170959	0.81613	0.527117	1.12273	0.196697	0.0884819	0.77049	0.356408	0.0268752	0.13502	0.102358	0.201483	0	0.473089	0.0892902	0.032317	1.35565	0.0254923	0.36259	0.566732	0.175515	0.0759519
ENSG00000167799.8	5.04975	2.42608	2.06256	8.74458	5.59945	2.2986	0.272479	2.96221	3.37076	6.62394	3.13539	4.28832	13.0058	9.2371	5.41294	7.5373	5.18857	1.73652	37.8942	0.343981	4.80352	5.11343	1.46875	3.32573	6.236	2.69828	2.27169	10.0487	2.11571	3.49327	9.72155	4.75024	6.02661	0.798959	4.55163	4.53225	4.20026	1.84348	5.63006	6.551	2.92445	9.48171	4.84147	8.52923	2.19821	2.73999	10.1038	7.82055	3.17106
ENSG00000270019.1	0.043544	0.218516	0.0620619	0.230867	0.0202867	0.0565213	1.44651	0.0209076	0.301107	0.0942026	0.0479283	0.162792	0.0152993	0.113935	0.0645606	0.0241002	0.0462046	0.451263	0.0874795	3.19566	0.146297	0.076729	0.361158	0.049904	0.135044	0	0.0479681	0.213367	0.291781	0.195796	0.103846	0.402758	0.0276077	0.140236	0.0494243	0.146746	0.280855	0.11178	0	0.134527	0.0602494	0	0.0756256	0.0475264	0.225363	0.203061	0.0196477	0.0782336	0
ENSG00000148175.11	105.852	92.6129	73.5409	57.735	98.1393	58.7404	159.876	132.02	73.5559	53.442	48.6965	92.1173	43.3158	35.3791	113.058	53.5575	45.7821	361.342	103.448	116.887	181.879	97.9312	73.7191	48.578	88.3592	101.934	181.477	84.6516	106.75	58.4008	75.1594	41.6741	84.2708	108.824	131.624	31.4573	85.3531	66.2121	90.9565	148.496	126.564	125.012	64.2326	61.7116	54.348	121.545	73.1072	75.6816	141.059
ENSG00000176438.11	0.755183	0.553781	0.803066	0.366676	0.508297	0.89836	3.48651	0.842799	1.06922	0.564388	0.409824	0.351006	0.14864	0.194199	0.357024	0.0996143	0.283516	1.59217	0.206885	1.61312	0.198596	0.322051	1.55819	0.793183	0.521189	0.64831	1.00923	0.436413	0.64201	1.37163	0.483809	0.219023	0.0799961	1.35222	0.478075	0.291215	0.351054	0.295315	0.666135	0.465475	0.499346	0.183162	0.653101	0.198468	0.791409	1.602	0.460472	0.582559	0.520058
ENSG00000147647.11	0.0794467	0.027978	0.0796824	0	0.139828	0.0286456	0.195495	0.0423847	0.152604	0.0458331	0.0194324	0.112207	0.086843	0	0.200682	0.0146571	0.0187335	0.176865	0.0620697	0.215945	0.114394	0.0699966	0.00915191	0.0303502	0.0938626	0.0741797	0.192055	0.0108137	0.0967925	0.0317541	0.061753	0.0622085	0.0111935	0.61732	0.240468	0	0.0189787	0.0841677	0.0254889	0.0763613	0.079391	0.0484103	0.102207	0.0192695	0.145122	0.294038	0.0159322	0.130844	0.0180157
ENSG00000223949.5	0.104609	0.135635	0.140059	0.0183348	0.0354445	0.154301	2.49491	0.146117	0.109601	0.119327	0.0628045	0.0639962	0.0668266	0.0373247	0.0250664	0.0157902	0.0605457	0.43364	0.0668685	4.45597	0.451875	0.0502722	0.147892	0.468652	0.0926928	0.18086	0.10738	0.431039	0.104276	0.0598659	0.17539	0.033509	0	0.0437531	0.118736	0.155666	0.061338	0.132525	0.0457658	0.117522	0.210533	0.0347688	0	0.0311389	0.0521138	0.310435	0.111566	0.0469865	0.0517562
ENSG00000187800.12	1.15188	0.901434	1.22478	0.705012	0.988112	1.68503	1.98306	1.9138	1.72088	0.859659	1.24326	1.15748	0.655253	0.510298	1.2008	0.988334	1.60381	0.610551	0.471393	1.36477	1.46259	1.11689	0.6445	1.06867	1.22048	1.96503	4.04003	0.992967	1.43307	0.613858	1.43991	1.2187	0.401865	3.49939	1.06877	1.96002	0.563437	1.51535	0.850566	0.933916	1.8299	1.3815	2.19459	0.904668	0.593744	1.65249	0.285996	1.00465	0.932874
ENSG00000227400.2	0	0	0.0325446	0.0330176	0	0	1.45872	0	0.0789487	0	0	0.15366	0.938669	0.380884	0	0	0	0	0	1.48241	0.279467	0	0	0	0.0303495	0.0605943	0	0	0.0417292	0	0.0544561	0.150859	0.217158	0.157582	0	0	0.184097	0.100485	0	0.0423269	0	0.657426	0.0396573	0	0.104275	0.0228178	0	0	0
ENSG00000115297.10	0.121453	0.0128312	0.0115402	0.0234157	0.0113167	0.22859	0.0413804	0	0.0139974	0.0472948	0	0.0363247	0	0	0.0160064	0.006722	0	0.0503463	0	0.0228546	0.0116585	0.0535029	0.0377751	0.278383	0.0107618	0.0107432	0.0267584	0.104146	0	0.469657	0.0540675	0.0748912	0.0308013	0.0894046	0.0275708	0.140332	0	0.641368	0	0	0.0336094	0	0.0140623	0.013256	0.0221852	0.0161821	0.0438409	0.0163656	0.00826233
ENSG00000233237.5	0.185989	0.0672214	0.204626	0.0188727	0.109453	0.057178	8.15453	0.0564013	0.180507	0.0677668	0.014366	0.0219578	0.0550295	0.0384196	0.132234	0.0541782	0.0207739	1.31203	0.0294986	6.18926	0.145647	0.112118	0.54803	0.0785302	0.0607167	0.108236	0.272281	1.88266	0.155039	0.0264095	0.168085	0.129345	0.0620632	0.450366	0.122219	0.160232	0.0526145	0.201029	0.141325	0.133066	0.223481	0.0626302	0.0566697	0.0747888	2.14272	0.20868	0.035335	0.114317	0.0932302
ENSG00000265752.2	0.127062	0.067119	0.271645	0.153107	0.0295983	0.0412323	0.541143	0.183025	0.183048	0.769674	0.0233092	0.118757	0.178574	0.0415579	0.753552	0.0175811	0.0337063	0.329196	1.08488	0.11955	0.274432	0.391817	0.0329331	0.327645	0.168882	0.309083	0.201208	0.389128	0.193504	0.0571334	0.111109	0.0559642	1.28895	0.175375	0.252386	0.45879	0.170737	0.116491	1.71213	0.274786	0.087904	1.04523	0.110338	0.0346705	0.067695	0.169295	0.0859979	0.185482	0.194488
ENSG00000173432.9	6.16788	88.0159	16.6608	7.64454	0.451558	1.82996	0.375263	4.27302	9.39335	24.7046	13.4808	62.4242	3.12682	0.345827	19.9154	0.633977	1.40244	2.19154	38.9881	27.8557	11.8414	1.55263	44.7166	72.0507	52.9743	132.48	10.4587	0.377785	5.36752	1.82252	52.9123	3.25997	0.055865	43.9036	16.952	45.687	11.7453	1.87415	28.6649	4.62774	26.6083	0.0402681	1.22424	16.5895	50.029	1.55555	1.35176	2.57251	7.25303
ENSG00000162433.13	3.72255	2.85915	4.58511	4.41594	8.58652	8.06771	4.47018	9.51985	4.35174	1.48366	9.94397	1.81902	7.93507	8.11105	0.382457	0.140308	2.36434	0.402528	0.294854	13.1731	5.50735	1.81425	9.48017	14.9599	12.9773	2.34274	0.624668	7.46949	0.856126	6.70339	3.1424	6.8052	0.0620354	3.26574	0.739545	10.7445	4.05428	2.03875	2.13177	0.390225	3.80609	0.0894316	1.75597	3.41253	7.47003	0.897753	0.98733	2.79472	10.3687
ENSG00000110446.8	18.0055	5.14693	13.9107	7.17324	5.28101	17.5984	2.2801	8.30941	13.9781	6.30346	10.0355	5.37447	4.88839	3.84435	4.4679	3.82887	4.74571	5.85269	4.84111	3.00576	4.35666	7.17725	9.93041	8.00414	11.2252	9.0207	13.966	2.54372	7.80431	13.3987	10.6924	1.71759	0.579694	18.7928	8.86498	3.076	11.0544	6.47172	8.17995	7.19459	14.1713	1.83753	4.61718	4.29834	5.92095	16.3579	14.1014	6.67971	8.60689
ENSG00000088538.12	1.54753	0.142345	1.11745	0.15586	0.663586	0.124921	0.983699	0.144173	0.124226	0.071622	0.13559	0.679299	1.04147	0.0654721	0.19279	0.409078	0.122544	0.398946	0.5955	2.94108	0.145965	0.18315	0.127715	1.28826	0.122799	0.0391597	0.144184	0.36783	0.0609709	0.0450052	1.14208	0.37302	0.161087	0.874931	0.211918	0.0667198	0.144839	1.5642	0.615059	0.670771	0.101203	0.0914829	0.0936012	1.19327	0.0410191	0.315441	0.583627	0.146973	0.183319
ENSG00000176208.7	1.84831	0.621544	1.59554	2.83793	0.421676	0.494671	9.3244	0.919484	1.03215	0.504979	1.0242	2.58592	1.0511	3.8484	0.328032	0.672318	0.813814	1.48762	1.04794	17.5429	0.720214	0.831016	2.0743	0.409459	0.768231	0.166444	0.4513	0.869497	1.28263	4.18118	1.25271	3.34027	0.495323	2.24428	0.6191	0.477029	0.885915	1.51636	1.02704	0.400308	0.698672	0.4267	1.18034	0.634321	1.60109	2.10088	0.881271	0.626925	1.28656
ENSG00000200502.1	1.00108	1.23389	0.951205	1.93006	0	1.516	19.8964	0	0.769164	0.288764	0.489723	0.249508	0.937954	1.30969	0.329835	1.47751	1.06225	2.9971	0	25.1174	1.28129	0.294001	2.76768	0.382432	0.295683	0.295172	0.275698	3.27022	1.6262	0.600183	0.848868	2.05765	0.423136	1.53526	0	1.28522	0.717432	0.978986	0.321176	0.412373	2.53942	1.22	0.386364	0.728424	1.21908	0.444608	0.602269	0.899299	0.454019
ENSG00000253274.1	6.41963	0.299216	1.21099	14.106	1.05559	8.88429	2.57323	10.1537	7.61623	11.9275	1.24694	12.0001	0.13268	1.11159	0.746516	2.40354	2.90506	0.521796	1.32763	0.355302	1.81246	2.41213	2.83843	1.73112	11.544	1.87893	0.285995	0.231297	5.98095	10.4427	13.929	0.249487	0.119711	12.7697	10.0726	1.36352	0.507428	1.03863	2.72595	5.94995	7.51093	10.2684	6.23053	0.412161	1.66699	0.817606	0.425975	2.71385	0.32112
ENSG00000004776.10	2.85752	2.26419	1.98057	4.24512	3.22791	3.72184	2.33395	3.3643	2.97749	8.56154	1.0915	3.16101	2.31057	2.07406	5.59736	2.31815	1.6199	0.108177	1.0813	0.220981	4.50905	1.63818	0.121749	5.24878	1.54349	9.44406	17.2485	0.0959036	3.05219	0.704048	2.01643	2.63787	1.31536	5.99714	6.98666	1.0365	2.14605	9.54611	5.89625	4.402	4.12981	2.84437	5.68799	4.80646	3.95648	3.46831	5.75793	1.90766	2.21025
ENSG00000129993.13	2.22355	0.730378	0.608626	0.560348	1.58281	1.30759	1.79783	0.921306	2.5171	3.43809	0.339575	0.468391	0.249841	4.04235	0.758642	0.399808	0.437148	0.37041	0.351471	0.488511	0.796351	1.16847	0.555842	1.51346	1.02013	0.85863	1.15945	0.117527	0.783827	6.43031	0.94213	0.462337	0.214686	2.53415	1.24269	0.652078	0.64307	0.401504	3.0907	2.04343	1.19472	0.598358	0.954006	0.917787	0.391732	3.22579	0.753744	1.61471	0.614279
ENSG00000248587.5	0	0.142089	0.0379921	0.0280322	0	0.0235912	0.284847	0	0.016757	0.0157275	0.0213382	0.00543578	0	0.00951099	0.0191621	0.00804726	0	0.120544	0	0.355686	0.0314034	0.0192154	0	0.0416584	0	0.0643063	0.0100106	0	0.00885711	0.0261512	0.0369869	0.204928	0	0	0.041258	0	0.039075	0.0799808	0.0139943	0	0.00502945	0.0132895	0.025252	0.0317389	0.0044265	0.0193725	0.0328026	0	0
ENSG00000126583.9	0.159494	0.0579227	0.322039	0.317109	0.0835948	0.0388176	0.067927	0.0382904	0.137862	0.0129393	0.00731471	0.0819885	0.0140097	0.0717277	0.00656873	0	1.08948	0.0206612	0.0100132	0.187582	0.0143534	0.0351306	0	0.137092	0.0618301	0.0308617	0.0164717	0.0488453	0	0.179292	0.110942	0.00878113	0	0.0642075	0.0961735	0.0479914	0.0321476	0	0.0287833	0	0.0758597	0	0.12696	0.0761603	0.100148	0.00664085	0.0449787	0.031342	0.0271257
ENSG00000279365.1	0.106768	0.263196	0.0507243	0.085769	0	0.103941	0.242514	0.0854407	0.205083	0.0692941	0.0914029	0.0665266	0	0.0582008	0.105533	0	0.151055	0	0.107248	0.535767	0.11103	0.015678	0.184488	0.183543	0.0946059	0.0393511	0.0588078	0.174389	0.0433596	0.0320055	0.0282919	0.141078	0.0902571	0.0491218	0.0403954	0.119938	0.057387	0.18272	0	0.0879613	0.0738644	0.0650583	0.267844	0.0776883	0.102931	0.035564	0.0481752	0.0319709	0.0726335
ENSG00000243384.1	0	0	0.0457485	0.0928266	0.0897251	0	0.492131	0	0.110979	0	0	0	0.203	0	0.158635	0	0	0.133058	0	0.906021	0.0924356	0	0	0.110359	0	0.0425892	0.212156	0	0.469275	0.173196	0	0	0	5.75941	0.109298	0	0	0.0706269	0.185365	0	1.39899	0.176029	0	0	0.117264	0.449054	0	0.21626	0
ENSG00000198794.10	2.79418	1.93268	2.89484	8.51402	6.73445	4.66383	1.03684	4.03814	6.60797	4.29128	2.13155	9.54125	2.15303	2.29377	2.1466	0.800039	3.02362	1.63899	3.21664	0.455521	3.52538	1.85245	0.8031	4.50223	3.58514	3.78085	2.01141	0.313483	2.76384	29.2768	8.07345	9.49829	1.73648	9.62251	5.84846	2.35081	3.25649	3.75889	4.71305	2.67522	2.35414	0.878701	3.98796	1.46447	1.6129	3.34971	3.07704	2.33302	3.37827
ENSG00000147724.10	0	0.00522666	0.00705114	0.00238454	0.00691459	0.0642165	0.0210698	0.00475081	0.00570169	0.0117731	0.0490083	0.00184956	0.00521468	0.00809045	0.0122251	0.0041072	0.0498704	0.030762	0.00745422	0.209465	0.0118725	0.172171	0.0333392	0.0113396	0	0.00875227	0.00272494	0	0.500273	0.0200208	0.00865222	0.00435802	0.00627328	0.589517	0.0126345	0.0476356	0.0585003	0.00362854	0.00714249	0.0275117	0.0136904	0.0180874	0	0.0215988	0.0030123	0.00659162	0.0401807	0.0133327	0.0387041
ENSG00000260681.1	0.202725	0.13386	0.0240781	0.146568	0.0472237	0	4.40328	0.0486691	0.11682	0.065786	0	2.3495	0.035614	0.0331526	0.317269	0	0.161334	1.05046	0.0509091	2.95649	0.121626	0.0446528	0	0.638921	0.0898164	0	0.223322	0.682935	0.123493	0.0455778	0.0644629	0	0	0.0932698	0.0287627	0	0.217927	0.037172	0.0975604	0.0626311	0.175312	0	0	0.276582	0.200584	0.135054	1.09767	0.227642	0.103434
ENSG00000158786.4	0.0052334	0.0165869	0.00248633	0.0252246	0	0.0475516	0.0356617	0	0.0241259	0	0.0115207	0.0234785	0	0	0.00172429	0.0115861	0.00555316	0.00723142	0.0998815	0.0984805	0.00502367	0.0507198	0.0379804	1.54743	0.00927452	0.00462926	0.00720639	0.0705204	0.00637601	0.00941281	0.0183054	0	0.0265446	0	0.0178204	0.00503909	0.129394	0.00767683	0.00503708	0	0.170167	0.0047834	0.00605944	0.217057	0.00637306	0.0104593	0.0236138	0.00235065	0.121048
ENSG00000211640.3	118.583	13.6025	28.4514	33.2715	17.6426	163.579	13.8239	149.772	556.518	51.3316	37.5927	461.654	2.31891	22.8604	23.6883	29.5522	124.278	8.89546	46.6248	2.2396	74.5457	101.332	10.7686	19.5918	105.842	87.7145	4.75265	6.9584	94.3822	554.421	866.422	4.38425	7.9574	27.7766	653.304	20.1586	96.3622	84.9109	102.263	57.9619	167.931	11.5705	87.1279	3.77892	41.4872	5.44199	5.85835	133.085	6.66126
ENSG00000188659.8	0.145831	0.372329	0.669731	0.585745	0.0830388	0.0893879	3.69887	0.140041	0.326802	1.79127	0.0118899	0.0181733	0.130942	0.0211985	0.282949	0.0448402	0.0773704	3.69988	0.732431	0.259174	0.521061	0.14276	0.117593	0.25998	0.380478	0.795476	0.528796	0.347363	0.0888351	0.45901	0.280805	0.342565	0.647215	0.357833	1.34718	1.19354	0.77512	0.30305	7.97714	0.750895	0.140123	0.399874	0.0281414	0.389076	0.0739949	2.51514	0.643386	0.123726	0.54013
ENSG00000090104.10	51.6066	15.9309	48.8059	19.35	12.4639	10.0629	157.212	11.6583	49.6833	25.7612	36.8833	24.0495	21.0717	10.8117	13.424	2.23371	7.95684	14.298	50.3584	154.649	38.3129	9.70811	19.5631	40.7366	68.2584	34.0703	22.9622	8.504	104.883	4.57179	88.7917	4.99023	1.39099	96.1778	65.9116	7.30697	6.83774	2.88203	37.127	50.5117	42.578	6.59949	16.1702	14.6355	12.5361	53.5986	10.4608	49.7755	15.7438
ENSG00000253616.4	1.14766	1.63686	1.5812	0.774433	0.213874	0.0993133	0.260682	1.65315	1.49904	0.811062	0.449145	0.858125	0.994646	0.150146	2.6217	0.677541	2.51676	2.19372	4.765	0.503916	0.385585	0.87633	2.1814	0.43843	0.983036	0.575268	0.790167	6.04536	0.419471	0.0344032	0.462252	0.202195	0.679131	0	2.62701	0.663033	1.89171	0.701459	0.773229	0.850958	0.714581	0.734288	0.930169	1.0021	0.722088	0.764565	0.276182	0.824783	0.416399
ENSG00000224809.2	0	0.00789855	0.0071038	0	0.0139325	0.00970441	0	0	0	0.00646964	0	0	0	0	0	0	0	0.051653	0	0.0281373	0.0358834	0.013174	0	0	0	0.00661323	0.0123538	0	0	0.0268937	0.0142639	0.0131717	0	0.055035	0.0084859	0	0	0	0.0143917	0.0369562	0.041378	0	0	0	0.00455219	0.139458	0	0.0201485	0
ENSG00000268581.1	0.222463	0.0587568	0.176149	0.107225	0.0345476	0.120318	0	0.035605	0.128194	0.0160424	0.108827	0.0277231	0	0.0242535	0.0244322	0.0205209	0	0.0768487	0.0372438	0.348853	0.0355913	0.0653336	0.11532	0.16997	0.131414	0.0983908	0.275698	0	0.0903444	0.133374	0.153268	0	0	0.136467	0.147294	0.0357005	0.159429	0.13597	0.0713725	0	0	0.033889	0.0429294	0	0.146742	0.321106	0	0.0832685	0
ENSG00000100373.8	0.256541	0.711455	0.3047	0.185476	0.11952	3.47566	0.437033	0.0923832	0.258705	0.332999	0	2.42172	11.5375	0.461487	0.81355	0.0177484	0.204162	0.376639	0.322118	0	0.215478	9.43657	0.0332464	8.2323	0.227318	0.879339	0.335594	0	0.507897	1.84566	0.173348	0.197738	0.0406629	0.147537	0.709764	0.030877	3.06803	0.188159	1.85188	0.198143	0.776478	0.0293103	0.148517	9.73011	2.95811	2.69176	6.54015	0.115229	0.0654462
ENSG00000129749.3	0.274313	0.171249	0.154018	0.564927	0.0580906	0.0566468	0.0637239	0.179606	0.316145	0.0971092	0.0823452	0.0652615	0.148952	0.0326252	0.131462	0.151823	0.0926143	0.267051	0.112723	0.35195	0.239382	0.120842	0.0646356	0.142899	0.165727	0.0772057	0.26441	0.198566	0.0911466	0.482167	0.321152	0.252626	0.237163	0.435984	0.254747	0.14407	0.21446	0.347517	0.612053	0.154087	0.172523	0.273519	0.0433105	0.231355	0.170821	0.257504	0.315061	0.11201	0.118754
ENSG00000139537.9	0.497095	1.09536	0.991891	1.08161	0.555819	0.506977	4.64548	0.559192	1.08033	2.64858	0.604467	0.987621	0.379253	0.956927	0.758077	0.699606	0.512398	4.44508	0.813194	4.91764	0.579427	0.825879	0.839315	2.08347	1.01938	0.891986	0.903541	0.365367	0.553716	0.6514	0.61872	0.713137	0.612326	2.31317	1.4025	0.888902	0.961867	0.458345	6.73929	0.877574	0.727106	0.51926	0.65778	0.852591	0.363208	2.36544	1.6662	0.523107	1.15944
ENSG00000233038.4	1.66997	0.183303	0.731563	0.585393	0.586042	2.07383	0.11084	0.985804	0.824846	0.55365	0.594139	0.259462	0.416567	0.0945795	0.354904	0.13604	0.567656	0.744206	0.413923	0.965878	0.617625	0.324839	0.51716	0.671102	0.800728	0.824925	1.04127	0.867885	1.03931	0.903686	0.689637	0.0827879	0.0275011	2.31494	1.21443	0.320202	0.271999	0.609766	0.528818	0.455627	0.760213	0.0792924	0.108815	0.441867	0.433579	1.69527	0.678489	0.467589	0.895086
ENSG00000146242.7	10.1099	16.3077	8.48838	6.97409	9.82505	4.09024	6.3536	17.9685	7.46587	3.77237	7.89501	15.8706	6.23986	12.4315	4.26227	6.07375	4.63087	3.40306	0.961109	13.6048	10.956	3.29027	10.4816	9.00743	6.8431	9.73524	2.48985	7.38541	5.78692	3.65256	12.4617	6.6396	0.922331	1.17688	3.37718	4.11288	6.57541	8.89383	7.91706	1.83997	6.16348	2.05248	5.45437	10.5071	27.1407	9.83445	2.74454	4.95982	7.90059
ENSG00000135205.13	1.39138	1.01459	1.44061	0.29158	0.838468	0.314095	6.84036	0.929484	1.34211	2.65019	0.349575	0.435365	0.791747	0.464969	0.670202	0.510597	0.56167	7.22012	0.50892	8.16781	0.754915	0.632924	0.862378	1.67259	1.06537	0.933101	0.660161	1.54697	1.02262	0.986054	1.76732	0.786022	1.56295	1.32204	1.70802	1.66009	1.40629	0.598989	9.33062	1.28958	0.978279	0.863953	0.288928	1.81575	0.999128	3.63717	0.989481	0.940831	0.771639
ENSG00000214688.4	0.0273231	0.00360829	0.0259618	0	0.0381886	0.0177331	0.0465466	0.0196787	0.0236174	0.0413774	0.0100247	0.00510747	0.00480003	0.00446828	0.0247565	0.00378061	0	0.00471933	0	0.0899778	0.00655704	0.0120365	0.0141638	0.0939416	0.0181581	0.0302112	0.0225744	0.00836776	0.0249665	0	0.0173765	0	0.025985	0.0628541	0.0193831	0.00657717	0.014686	0.00501001	0.0131491	0.0253241	0.0472568	0.0374606	0	0.0969214	0.0103979	0.0500567	0.0308214	0.021477	0.00464693
ENSG00000249210.1	0.0672716	0.106607	0.12784	0.194547	0.125364	0	0.171902	0.129201	0.116296	0.116428	0.074045	0.12575	0.0709082	0.242027	0.177316	0.0186163	0.035691	0.139432	0.101361	0.632949	0.258303	0	0.139489	0.0385486	0.119217	0.0743823	0.0463165	0.164816	0.0409796	0.0604975	0.0641734	0.177778	0.0426514	0.0619006	0.0763562	0.194322	0.289264	0.0986802	0.129496	0.166266	0.2327	0.122975	0.272614	0.18356	0.368645	0.0896316	0.0607078	0.060432	0.114411
ENSG00000113494.15	4.85439	1.54156	0.74514	0.141279	0.0790605	1.32164	6.78488	0.0444437	0.897876	0.281461	0.122636	0.372967	0.0415561	0.756859	0.0601476	0.0384228	0.0354677	0.150995	0.235029	0.628989	0.647888	3.16468	2.11923	0.686587	0.0478443	0.47648	0.38096	0.0346469	2.83183	0.0809295	0.0621368	16.7199	1.04983	0.300469	0.233472	0.408494	0.76286	1.40871	0.398432	0.244662	0.259705	0.0634527	0.604335	0.58933	0.301369	3.27336	0.406054	0.103939	0.657684
ENSG00000222898.1	0.404842	0.695025	0.913595	0.195131	0.565834	0.131374	3.96562	1.55507	0.583225	0.087583	0.0742673	0.454059	1.13794	0.0662056	0.233426	0.112033	0.751761	0.559403	0.609992	11.2368	0.388618	0.267515	1.88876	0.811951	0.807134	0.26858	0.473847	2.10772	0.123308	0.0910188	0.128732	0	0.513354	0.0931298	0.402074	0.389811	1.4144	0.29693	1.07155	0.250148	0.420118	0.0925078	0.585928	0.3314	0.708692	0.471979	0.639346	0.409141	0.895086
ENSG00000129048.6	0.533793	0.916405	0.612864	0.171523	0.3454	0.202089	2.8796	0.256299	0.563929	0.23096	0.130564	0.188475	0.239647	0.0290979	0.322434	0.131305	0.110135	0.368793	0.521298	3.20874	2.46949	0.130638	0.153726	0.0849663	1.72115	0.721374	1.19647	2.79724	0.234844	0.0666724	0.377192	0.222047	0.0564057	1.25522	0.445993	0.571083	0.398486	0.93527	0.62794	0.0732946	0.502644	0.149079	0.240352	0.145653	0.153481	0.365486	0.642279	0.472861	0.776707
ENSG00000207181.1	2.49652	0.395629	0.474428	1.20331	0	0.162028	104.198	0.23974	0.287724	0.216038	0.366386	0.186669	2.28062	1.46976	0.904805	0.138174	0.264906	58.2991	1.0031	20.6707	1.67753	0.659869	24.8476	0.286116	0.221214	0.110416	0.343771	23.8544	0.912479	0.898052	0.476309	1.97927	0.633137	0.918881	0.708416	0.480767	0.268373	0.366213	1.68201	0.617032	0.863575	0.228186	1.73435	0	1.06407	0.997898	0.225293	1.90629	0.169837
ENSG00000128322.6	0.52195	0.0590818	0.177123	0.862548	0.243171	0.411343	0.25405	0.75184	1.28903	0.129049	0.0547147	0.278764	0	0.0975508	0.184255	0.0412689	0.0395601	0.0772738	0.0374497	0	0.375775	0.229932	0.0773053	0.0427275	0.165177	0.148403	0.0308025	0	0.272532	2.21284	3.56837	0	0	0.445972	1.60804	0.610265	0.0801556	0.136722	0.825324	0.506799	0.980119	0.102229	0.604335	0.0813837	0.351858	0	0.269156	0.217695	0.101451
ENSG00000231106.2	45.9237	2.48023	1.26812	14.1056	0.269689	1.25231	2.41056	8.43094	0	0.445269	1.20351	7.43023	0	2.293	0.773496	0.195791	0.443617	6.39898	15.5382	0.484133	88.5525	9.20858	4.1677	0.773987	0.284961	1.3939	0.230274	0.275769	1.56723	2.80534	18.1207	3.03122	2.60988	0	3.02969	0.185793	0.449422	40.3341	1.70242	0.119226	0.689706	0.205759	1.34048	8.63474	2.29102	0.64273	1.85738	0.173338	0.218778
ENSG00000179178.9	26.4301	21.6369	6.29337	22.1025	44.2931	19.3542	5.53368	11.8382	44.0839	63.2665	12.3597	49.3461	25.0195	25.0938	114.427	67.5106	13.6358	52.471	21.6147	3.72717	42.3761	53.9297	7.75394	35.9925	35.2555	18.8307	71.4443	38.899	29.3048	6.93964	17.0655	8.48656	167.853	25.0343	128.36	21.0547	48.8692	30.8673	35.916	73.4695	45.0655	99.6713	13.8332	44.4815	19.7205	26.0418	54.2658	35.1588	22.0333
ENSG00000138400.11	0.281762	0.446514	0.334655	0.355188	0.13127	0.0281334	1.12615	0.364235	0.187344	0.975297	0.0238563	0.307913	0.190381	0.347356	0.721252	0.0419855	0.114991	3.0997	0.293914	0.734139	0.629364	0.171863	0.101118	0.074519	0.163243	0.460127	0.358141	0.0265508	0.0132031	0.409321	0.765004	1.84244	1.20927	0.737911	0.940985	0.521733	0.396087	0.53254	3.19173	0.294628	0.112459	0.128767	0.0501901	0.141937	0.115473	1.09015	0.166253	0.12169	0.191681
ENSG00000250510.6	0.736456	1.40481	1.1031	0.798675	0.581375	1.1219	0.487899	0.579524	2.32231	2.6908	0.562922	0.497122	0.359383	0.234181	0.620096	0.237769	0.553529	3.92208	1.44871	0.731416	1.44334	0.639843	0.424182	1.20742	0.734136	2.45647	1.92116	0.664093	0.972018	0.76348	1.1774	0.792908	0.0907913	1.28002	1.84597	1.35913	0.989599	0.637678	6.95047	1.07442	0.735939	0.373962	0.935599	2.2328	0.822096	2.03062	1.44919	0.317006	0.598424
ENSG00000173714.7	0.135797	0.0224167	0.00806445	0.0409082	0.00790828	0.0110167	0.0144586	0.00815032	0.224977	0.0220336	0.0311395	0.0190382	0.0357844	0.00555187	0.0531312	0.0469744	0.00900588	0.0527742	0.00852545	0.127769	0.146649	0.029911	0	0.0389077	0.0376025	0.0863366	0.0327236	0.228734	0	0.00763265	0	0.0299058	0.0322866	0.281148	0.0915178	0.0245166	0.0273712	0.0311249	0.0326757	0.0314654	0.0176151	0.0465451	0	0.00926351	0.0129195	0.0226167	0.0306367	0.0152488	0.0115477
ENSG00000253288.1	0.105044	0.0554887	0.0537443	0	0.195756	0.00524424	0.344134	0.0465571	0.391128	0.0734198	0.0177878	0.0725014	0.107884	0.00528566	0.191685	0.0268332	0.0514443	0.31821	0.0892832	0.45616	0.376191	0.128145	0	0.0185211	0.0644391	0	1.18165	0.138579	0.196891	0	0	0.0142359	0.0409847	0.594816	0.201774	0.101144	0.00868625	0	0.0777723	0	0.156524	0.0960121	0.00935574	0	0.12546	0.0699797	0.0364596	0.225022	0.071461
ENSG00000150275.16	0.0153625	0.00231859	0.0041706	0.0063468	0.00817967	0.00712175	0.340222	0.00843001	0.0429984	0.0180419	0	0.00984578	0.016964	0	0.0621854	0.0255079	0.00232873	0.35632	0.0022045	0.173452	0.0316004	0.00773436	0	0.00251518	0.0116679	0.00485323	0.114232	0.0940957	0.0454546	0	0.00488498	0.015466	0.00834865	0.274641	0.0361196	0.00211316	0	0.00160965	0.0105616	0.0488177	0.100208	0.0521543	0	0	0.0133628	0.103806	0.00396101	0.0660454	0.028367
ENSG00000154721.13	1.89164	3.45084	1.98631	1.10068	1.62497	2.13834	5.47734	1.46741	2.63185	2.09902	1.97165	1.37193	1.61269	0.538806	2.17484	1.52171	1.36829	2.28417	0.861628	2.04172	3.60441	1.2212	0.818631	1.74476	2.63757	4.32137	2.61105	2.08764	2.90677	1.08302	1.98516	1.05585	1.21014	5.25843	1.51199	0.902501	1.3923	2.79567	2.32917	1.66374	3.18721	1.70303	3.05184	1.76704	0.767861	2.81936	1.63018	2.02336	2.03272
ENSG00000258837.1	0	0	0	0	0	0	22.1321	0	0	0.271556	0	0.0469279	0	0	0	0	0	0.737147	0	6.84999	0.0602467	15.483	0.195207	5.17886	0.0556126	0.0555166	0.103708	0	3.13505	0	0.0199571	0.0552868	0	0	0.0356187	0.120863	0.067468	0.0920648	0	0	2.21442	0.0573652	0	3.49359	0.0764293	0.0418114	0.623018	0	0
ENSG00000144852.15	0.13153	0.0430112	0.0386834	0.0181133	0.0875407	0.02439	0.1067	0.0240587	0.043311	0.0433602	0.00459599	0.0327824	0.123236	0.0450681	0.0784182	0.0138662	0.00664604	0.11251	0.025166	0.106076	0.0300617	0.0220733	0.0194808	0.0502471	0.0221995	0.0332419	0.0482979	0.0537085	0.343388	0.157714	0.103565	0.0937954	0.135017	0.0922125	0.0995284	6.31425	1.50146	0.114846	0.0723408	0	0.116994	0.0171744	0	0.0136723	0.0247887	0.0417259	0.0282611	0.0253194	0.0639137
ENSG00000246016.2	0	0	0	0.134531	0	0	0.832105	0.201024	0.0804198	1.14728	0.0512029	0.0521745	0	0	0.0919622	0	0.370211	1.44628	0.210277	0	0.200947	0	0.217031	0.0799703	0.12366	0.277755	0.0960852	0.0854793	0	0	0.0887532	0	0	0.128415	0.43561	0.33594	0.225033	0	1.74619	0.344925	0	0.0637787	0.0807925	0.152321	0	0.604317	0.0629702	0	0.0949399
ENSG00000272455.1	1.32776	1.82358	0.651833	3.92517	5.05182	0.373419	2.07343	0.680025	1.30071	0.804291	0.438436	2.69707	0.622018	1.96869	0.772863	0.514412	0.704445	0.947919	1.0003	2.45691	1.40201	1.15033	0.940658	1.3188	0.745128	0.743842	0.883693	0.650608	0.539219	2.80604	2.22361	9.22055	1.88008	1.75118	1.21821	0.76708	2.30751	0.973844	1.44835	0.328165	1.10229	0.849517	1.53734	3.3573	0.896037	0.722379	1.8772	0.487047	0.57207
ENSG00000100522.7	8.02014	15.4941	13.4957	10.9243	6.46249	6.79292	34.7442	7.66941	11.2972	12.4692	14.2008	24.314	11.5611	7.90242	9.60316	10.39	14.8883	6.10444	13.9168	15.4085	21.3692	11.1547	17.1616	6.86957	12.5817	7.46612	4.77404	10.2882	5.30553	13.3364	11.1473	4.99877	8.42156	8.21526	6.09743	9.95652	12.4081	12.2333	6.83732	7.68789	5.39147	10.1352	21.2489	5.34944	15.4511	7.57758	4.87817	28.5205	18.57
ENSG00000171401.13	0.879311	0.0244467	0.0384771	0.0223064	0.0539028	0.037545	0.05913	0.155547	0.09334	0.530639	0.067919	0.0432548	2.6911	0	0.236346	0.473863	0.0245536	0.103916	0.0116219	0.239491	0.621949	0.030581	0.0479808	0.053039	1.01494	0.0102343	1.81622	0.0850392	0.0704798	0.395383	0.0331111	2.17087	0.293421	0.202277	0.124757	0.0557016	0.0621873	0.47521	0.167038	0.0428936	0.0640344	56.3439	0.0267922	1.06075	0.0387459	0.100201	0.0730869	0.0987387	0.550964
ENSG00000211943.2	745.941	19.7588	226.622	166.759	53.5373	268.491	34.6856	334.907	537.932	64.0699	27.787	109.509	3.57689	48.8857	33.6436	42.7281	112.361	26.0027	60.4269	9.4334	83.1391	24.5979	111.862	28.1958	427.799	75.9637	10.8536	18.5175	59.6661	537.244	643.508	12.8403	5.57436	498.963	492.624	66.0917	38.8834	15.0466	145.269	268.007	297.406	28.4789	237.262	4.12468	53.2755	13.7182	4.8023	571.822	790.412
ENSG00000235449.2	1.06431	1.03072	1.09556	1.02598	1.9834	0.4605	22.6639	0	1.83992	1.45826	1.30163	1.1937	0	1.50844	2.63	1.17812	0.376446	3.79916	0.178182	22.6982	1.95817	1.40656	2.39077	1.42305	1.25743	0.549176	0.781628	1.52108	2.16113	1.11666	0.45124	1.71884	2.02437	1.30578	1.40937	2.73278	1.14412	0.260204	0.512192	1.75367	2.08622	0.162132	0.410766	1.16164	9.23457	2.48162	1.76084	0.796748	1.32741
ENSG00000232328.1	0	0.0252888	0	0	0.0223038	0.0155353	0.0407779	0.0689594	0	0.0103569	0.0878232	0	0.0168206	0.015658	0.0157733	0	0	0	0.0480889	0	0.057444	0	0.0248168	0	0.0212102	0	0	0	0	0.0215265	0	0	0	0.0881029	0.0135847	0	0	0	0	0	0.0331201	0	0.027715	0	0	0	0	0	0.0162841
ENSG00000188831.4	0.193537	0	0.0131353	0.266524	0.0772858	0.71776	0.282602	0.0265504	0.127458	0.0837391	0	0.434131	0.116571	0.0904285	0.218627	0.0765117	0	0.248324	0.194407	0.20811	0.132701	0.146156	0	0.0633727	0	0.0489129	0.144672	0	0.0336846	0	0.0967075	0	1.99835	0.101763	0.847309	0	0.0891641	0.628631	0.425776	0.102501	0.63121	0.783395	0	0.0603534	0.00841725	0.0920948	0	0.0745113	0.0376177
ENSG00000089692.7	8.11697	0.693258	8.91766	2.77477	0.565186	2.72706	0.225453	1.21792	10.1683	1.52697	1.54569	1.8224	0.36424	1.67369	0.654057	0.305195	0.74895	0.548603	2.19346	0.207531	0.995134	1.02025	0.903278	0.998504	6.34218	1.50233	1.15112	0.04053	2.28418	10.3841	2.45831	0.728624	0.181799	7.13403	2.11551	0.424761	2.75047	1.26185	5.04203	2.79391	4.88304	0.876978	1.20031	0.91482	2.24955	4.40826	0.676765	1.7189	2.54338
ENSG00000216915.2	0.0450877	0.345349	0	0	0.0840235	0.0292625	0	0.0216488	0.0259818	0.00975422	0	1.73621	0	0.0147468	0.0148554	0.262023	0	0.0311507	0.249097	0.933293	0.0108202	0	0	0	0	0.00997071	0.0124172	0.0552328	0.0549318	0	0.0358427	0.198589	0.285865	0.145208	0	0.0217069	0	0.0330694	0	0.0278593	0.140367	0.0206054	0.522044	1.10725	0.0892229	0.0300371	0.0406884	0.0101259	0.0306729
ENSG00000213853.8	16.3219	22.3164	6.77358	13.1403	26.829	14.4244	19.8168	21.5506	26.2071	22.6316	16.5129	20.928	31.0127	8.57026	37.1065	41.5415	23.2303	29.5832	12.7527	13.9603	47.1779	26.9659	17.7836	28.01	26.8358	17.5137	64.2616	40.8745	34.9668	39.3867	30.9572	15.059	39.369	45.2093	25.775	17.2198	28.3883	37.7596	34.8053	56.9709	44.8839	68.4405	17.2286	54.195	11.9142	17.6186	43.431	20.6965	36.4959
ENSG00000224769.1	4.79466	1.8863	1.90619	0.0580166	1.43934	0.195301	0.23923	0.443091	0.647379	0.90273	0.441625	1.00501	0.0704861	0.157475	3.74775	2.64259	2.32029	2.3701	0.322424	2.45381	0.808811	1.43168	0.748757	9.72539	5.95501	1.89877	0.580114	2.21178	0.342179	1.08247	1.52461	8.0231	1.42456	0.0184597	1.26376	8.03568	3.32111	2.01581	1.37093	1.4627	7.24478	2.32872	1.57949	6.41555	1.82004	2.9536	1.64746	1.03625	2.45657
ENSG00000273821.1	3.28277	0.655101	0.346579	2.03937	0.271894	0.520803	0.745653	0.770593	0.420376	0.441896	0.321182	0.818191	0.666414	0.334037	1.22581	0.484508	0.541854	0.252004	1.31901	0.274552	0.315121	0.707003	0.529424	1.83932	0.517125	0.580761	0.441992	0.357459	0.533267	1.70572	1.04386	2.1849	2.86762	0.402756	0.45541	0.491693	1.01947	2.51474	0.912781	0.0901508	1.00937	0.466744	1.26697	0.955465	0.666275	0.583187	2.56747	0.360433	0.496277
ENSG00000203797.8	2.08864	2.72483	1.16519	0.427089	0.486537	2.81381	0.646932	0.547013	0.692969	0.602472	4.04056	2.63834	0.478114	0.103505	1.12087	0.464149	0.369376	1.21345	1.31922	1.48877	2.57453	0.404286	0.344499	1.6502	1.00949	2.02948	1.15914	0.949784	2.44827	0.711485	1.29811	1.28234	0.200642	1.57245	3.82544	0.41136	1.29273	0.615084	0.59395	0.958138	1.59822	0.188012	0.494655	0.863507	1.39699	1.26494	1.2994	0.426428	0.785794
ENSG00000224460.1	0	0.398582	0.278815	0.404096	0	0.163237	0.428472	0.322039	0.193248	0.036275	0.24608	0.438811	0.117828	0.383894	0.0828689	0.232009	0.533766	1.10054	0.168431	1.10435	0.0402394	0.073866	1.30381	0	0.668596	0.296641	0.25398	1.12973	0.408573	0.150792	0.213273	0.0738532	0.318931	0.308579	0.0475801	0.161452	0.18025	0.430437	0.161387	0.103606	0.0580013	0.0766296	0	0.091506	0.25524	0.558525	0.0756582	0.0753145	0.0570348
ENSG00000156876.9	3.26679	0.779904	3.00728	4.71144	1.19385	1.03531	5.03034	2.3467	1.62334	1.06469	3.65486	3.93358	3.2496	1.83166	0.855477	0.8782	3.08824	1.58869	3.66502	9.43658	1.20141	0.934483	1.95295	1.06969	2.31573	0.690519	0.808538	1.03944	1.76776	6.4327	2.43641	3.31124	1.04367	3.56812	0.967918	1.21735	1.07633	2.40224	2.07439	0.754979	1.38537	0.68249	2.68208	3.50999	3.00689	2.28936	1.0567	2.34391	1.99725
ENSG00000228307.1	0.0354769	0.0187403	0.0168547	0	0.0661132	0	0.120874	0.0340683	0.28621	0	0.78098	0.0265266	0	0	0.0701332	0.0196353	0	0	0	0.133519	0.119193	0.031257	0.845964	0	0.0943072	0.0156907	0.146555	0	0	0.063809	0.022562	0	0	0.130578	0	0	0	0.104082	0.409753	0	0.0981748	0	0	0	0.594037	0.0472689	0.0320154	0.015935	0.0965388
ENSG00000260372.5	0.0242678	0.0179469	0.018447	0.0140363	0.00904487	0	0.818564	0.00466085	0.039156	0.128101	0	0	0.0170531	0.0031749	0.0127931	0.00268628	0.00515011	0.18443	0.0195015	0.337931	0.0163067	0	0.00503197	0.0222498	0.0172027	0.0558124	0.0775268	0.00594564	0.0177397	0	0.0077167	0.448926	0.0553904	0.0848549	0.0853894	0.0327135	0.0991325	0.0213589	0.504521	0.0479835	0.00335779	0.00443622	0.00561964	0.0211898	0.00147763	0.18107	0.0394198	0.0305206	0.0363202
ENSG00000187741.13	1.78624	1.72438	2.47514	3.50388	0.522536	0.754887	1.28559	1.10033	1.57589	0.889692	0.812852	2.24929	1.60548	4.55603	0.605634	0.927312	1.31501	0.77968	1.77688	4.40354	0.526691	1.00953	2.77067	1.2259	2.595	0.568016	0.889477	0.763309	1.96535	5.08371	1.85587	3.70808	0.803289	3.62489	0.73672	1.25994	1.83087	2.77002	1.82252	0.688742	0.577165	0.395505	1.7315	0.649866	2.55251	1.77574	1.29331	1.36518	1.2811
ENSG00000229587.2	0.0503031	0.132861	0.238984	0.290949	0	0.0979421	6.42708	0.0966117	0.463794	0.370005	0.036912	0	0.21209	0.855535	0.215459	0.0835233	0.0533766	0.451802	0.151588	4.54363	0.169005	0.753433	0.208609	0.288251	0.267438	0	0.207802	0.123243	0.490287	0.769041	0.0799773	0.753303	0.637862	0.555443	0.171289	0.193742	0.0540751	0.110684	0.0968323	0.808128	0.243605	0.137933	0.349458	0	0.275659	0.167558	0.317764	0.0903774	0.171104
ENSG00000212206.1	0.246008	0.129951	0.116876	0	0.458449	0.319325	0	0.23624	0.283524	0.212884	0	0.367887	0.345742	0	0.0810542	0.136157	0	0.169965	0	0.46293	0.708448	0.216745	0.510102	0.281939	0	0.108804	0.406503	0.602723	0	0	0.234678	0.216708	0.311947	0.226367	0.139615	0.473748	0.52891	1.0826	0.23678	0.304012	0.510581	0	0.569676	0.537013	0	0.491665	1.33203	0.110498	0.334715
ENSG00000223931.2	2.83301	0.258019	1.39234	4.52025	1.27436	5.00877	1.49779	7.69253	20.1532	1.69073	0.645157	2.77568	0.0686473	2.42831	0.482801	1.1895	1.14025	0.472453	1.6682	0	1.78173	1.89354	1.01281	0.783709	5.7131	1.64184	0.430462	0.239342	3.57057	5.18332	9.10165	0.0860551	0.247749	6.83168	3.4928	2.82189	1.26019	1.21806	4.13712	7.48487	11.4217	0.357161	3.28018	0.213249	1.21938	0.195241	0	4.91443	0.465205
ENSG00000108622.9	3.40876	1.82809	4.39922	2.44446	4.02836	6.57629	1.06226	3.40316	4.33582	3.7367	5.14753	2.11362	9.15785	1.77432	8.75891	2.44457	1.88571	2.57049	3.83121	0.860482	7.61176	2.62788	4.37448	2.56075	2.87313	6.19598	5.49239	5.44885	2.30441	3.35523	4.50092	1.61124	1.96354	4.79097	6.26958	1.9413	4.02187	2.47728	3.58097	1.65674	5.48582	4.15104	4.65674	2.69964	1.57564	2.94246	1.60373	4.37388	8.26482
ENSG00000223572.8	0.21681	0.33213	0.422316	0.689705	0.626257	0.119606	0.147739	0.333122	0.699644	1.80582	0.0318186	0.851087	0.380883	0.7233	1.82157	0.623985	0.678668	0.0299584	0.500904	0.0611979	0.260152	0.0764082	0	0.546648	1.09504	0.0527399	0.376169	1.91227	0.224524	1.89128	0	1.05043	0.1787	0.319199	0.313763	5.98098	0.442828	0.00795092	0.646898	0.0535859	1.07995	0.634135	0.778196	1.68013	1.34982	0.0433311	0.156524	1.44614	0.884965
ENSG00000249923.1	0.0756353	0.0159814	0.071867	0.0145823	0.0140951	0.029453	0	0.0145264	0.0697357	0.045816	0.555005	0.0113107	0	0.00989519	0.0149521	0.025117	0	0.135865	0.015195	0.0569313	0.123427	0.0266554	0	0.0346729	0.0402118	0	0.0708218	0.074123	0.0552893	0.0952266	0.00962025	0.0133254	0	0.0695965	0.0257548	0.0728271	0.0325227	0.0443795	0	0	0.272096	0.0276527	0.0350294	0.066042	0.0230266	0.0403101	0	0.0135891	0.0514542
ENSG00000115616.2	0.0450576	0.00595031	0.00802739	0.646094	0.0734714	0.0146215	0.297439	0.600352	0.103858	0.243693	0.00826572	1.92876	0	0.147369	0.167012	0.0124689	0.711183	0.241257	0.011315	0.169576	0.110833	0.258037	0.198534	0.135551	0.0399251	0.336286	0.0387777	14.2129	0.0411713	0.450789	0.00716374	0.183572	1.53549	0.55453	0.393156	6.67582	0.217963	0.185891	0.0921557	0.0904822	0.101308	0.056627	3.26711	0.940536	0.0102881	0.232632	0.0101653	0.827238	0.402312
ENSG00000164076.15	0.0172836	0.00912991	0.0615845	0	0.0161045	0	0.0147219	0.0082987	0.029879	0	0	0.00646161	0	0	0.0113892	0.00956592	0	0.0179117	0.00868066	0.0813096	0	0.0152278	0.0268785	0.0396161	0.0153148	0.00382211	0.00713987	0	0	0.512926	0.0137397	0.235989	0.0438326	0.548678	0.0147132	0.00832096	0	0.0443682	0.0582235	0	0	0	0.0100058	0.13205	0.00526186	0.17847	0.0233958	0.0116448	0
ENSG00000182272.10	5.06308	3.39404	3.04402	8.38796	9.15143	0.244269	0.183191	0.103265	8.87156	4.5287	1.08498	0.810751	1.68132	4.33778	0.0413353	1.10106	1.05547	0.0742946	2.34939	0.337259	0.36989	0.923747	1.15204	0.287561	1.28635	0.808526	1.51777	0.0439101	5.96107	6.06024	0.0683879	26.8393	0.0454525	9.3754	1.79524	0.0862849	0.240829	5.46837	6.02891	0.0996668	0.97953	0.0573347	1.08944	1.23237	3.96402	5.05649	0.436689	0.128802	0.0304812
ENSG00000226026.4	0.040363	0.0426427	0.051136	0.142668	0.0125364	0.0611242	1.55858	0.0387604	0.0775305	0.122249	0.029618	0.04024	0.0472721	0.035204	0.0443291	0	0	0.49266	0.0540592	0.227862	0.0581182	0.0829776	0.0418467	0.107936	0.131139	0.0892587	0.0407585	0.0988899	0	0.0120995	0.0342258	0.0948152	0.136485	0.0619006	0.129805	0.103638	0.144632	0.177624	0.608633	0.0831331	0.04654	0.0245949	0.015578	0.102794	0.0204803	0.224079	0.0607078	0.0362592	0.00915288
ENSG00000232386.8	1.00266	0.60187	0.62792	0.0219671	0.318497	0.207054	1.43635	0.350128	0.315154	0.463408	0.217379	0.119271	0.62451	0.804942	0.262782	0.201796	0.0967203	0.393596	2.38058	0.128644	0.426554	0.622392	1.3939	0.522321	0.0605759	0.332593	0.200824	0.0279152	0.166578	0.0614792	0.659393	0.341253	0.635705	0.356462	0.310381	0.109708	0.146979	1.32037	0.37286	0.112643	0.914374	0.229112	0.395769	0.646667	0.666004	0.379525	1.04878	0.0102354	0.465071
ENSG00000184163.3	0.976901	0.2084	0.401638	0.561409	0.0700196	0.170698	0	0.180406	0.259818	0.195084	0.344635	5.39404	0.171618	0.307225	0.173313	0.0727842	0.239213	0.116815	0.301936	0.035352	0.225421	0.0993114	0.40902	0.129183	0.449457	0.240959	0.403558	0.897533	0.251771	0.354791	0.459981	0.69506	0.357331	0.501312	0.202574	2.08024	0.848202	0.12401	0.253146	0.0928643	0.220948	0.223225	0.348029	0.820188	0.0972301	0.212763	0.474698	0.19408	0.0894626
ENSG00000224805.2	1.37668	1.75071	0	1.91692	1.09272	0.330919	0.347445	0.538599	0.528873	0.352982	0.187073	2.78309	1.86314	0.500298	1.07516	1.26991	0.541034	0.739771	1.4853	0.479739	1.56623	0.628922	0.422899	1.63619	1.44576	0.293163	0.435305	0.93691	0.0621203	0.0917073	0.632317	2.69492	1.55171	0.469171	0.72342	1.32556	1.04142	1.53328	0.785206	1.95331	0.388021	0.512642	0.472288	4.6747	0.574347	0.203807	0.736208	2.19859	0.520302
ENSG00000205086.6	0.242048	0	0.0237919	0.00804589	0.0233312	0.0433358	0.0284375	0.0320603	0.0865738	0.169733	0.0122491	0	0.0293256	0.00545975	0.0192499	0.0230975	0.0265693	0.0922641	0.067072	0.235592	0.116174	0.022061	0	0.736547	0.00739573	0.0406063	0.0712572	0.0102245	0.0101688	0	0.0238862	0.0147048	0	0.268803	0.23684	0.0241098	0.0538341	0	0.00803339	0.0103144	0.0577428	0.0152576	0.00966389	0.209526	0.0203281	0.0834053	0.112981	0.0524851	0.0340683
ENSG00000124466.8	12.4564	35.2674	1.06789	1.16079	0.598405	2.07536	0.387479	13.4779	2.85268	0.943612	3.22024	34.1339	8.58392	3.76339	3.88369	0.496144	2.25733	0.323533	18.5736	0.478368	13.0232	4.34979	9.32157	19.2898	57.5109	3.84046	0.899073	0.573651	0.407518	3.74203	3.77795	10.0888	2.29038	2.11755	1.29843	6.63464	3.50941	0.794868	2.29222	11.7393	2.92498	0.892725	70.5787	12.7048	9.75147	2.86118	1.53341	12.4098	2.80342
ENSG00000143786.6	1.67302	3.8835	0.992912	0.310342	0.442584	0.917971	1.02495	0.349699	0.614331	0.6097	0.530559	0.244663	0.645302	0.26928	0.587738	0.449835	0.784016	0.721964	0.567247	0.685262	3.80215	0.976474	0.339243	3.03634	0.266559	4.10586	0.234008	0.38791	1.14453	0.531575	0.338995	0.432364	0.82984	0.276808	0.748795	0.360801	0.936111	0.642565	0.894023	0.678291	0.558633	0.429323	0.666064	1.38248	0.417752	0.791084	1.09542	0.189642	0.793467
ENSG00000086570.11	0.0649162	0.0465382	0.185046	0.0201144	0.0194424	0.287397	1.02689	0.0445276	0.0855038	0.208652	1.48008	0.0381376	0.188984	0.67791	0.174163	0.0128318	0.120544	0.153771	0.0675368	1.13868	0.113502	0.0204266	3.00458	4.4612	0.0308151	0.364016	0.0664037	0.0369213	0.0395447	0.0646342	0.0552914	6.59052	0.020579	0.110933	0.0302625	0.0446471	0.231782	0.049313	0.979613	0.0830873	0.0978405	0.0233099	0.0241594	0.463076	0.0127049	0.644066	0.213406	0.0135376	0.574106
ENSG00000223776.5	0.277582	0.232164	0.142866	1.18183	0.193984	0.0750643	0.0394065	0.0222134	0.293253	0.200172	0	0.051888	0.162549	0.121051	0.0838358	0.102422	0.171816	0.351595	0.348537	0.130586	0.0222048	0.285324	0.455661	0.0795312	0.0819875	0.133	0.025482	0.0283367	0.169093	0.187223	0.0956214	1.05959	0.527976	0.148995	0.0787669	0.044546	0.198931	0.373251	0.111321	0.0857577	0.128025	0.0845713	0.321396	0.429205	0.140846	0.292795	0.229623	0.15585	0
ENSG00000254944.1	0.266077	1.05414	0.421367	0.213745	0.578491	0.604406	1.51093	0.936879	0.357762	0.690753	0.357949	0.530532	0.0311623	0.116034	0.467555	0.122721	0.847003	2.69618	0.0445455	1.08484	0.595966	0.31257	0.183905	0.863995	1.37531	0.588403	0.610647	0.271622	0.32417	0.319045	0.253823	0.898483	0.337395	0.652889	0.780189	0.426997	0.715072	0.357781	1.2378	0.383615	0.582913	0.40533	0.821532	0.338813	0.216013	1.18172	0.200096	0.398374	0.784378
ENSG00000168658.17	0.0892582	0.0492929	0.250578	0.148621	0.0453648	0.00526634	0.815577	0.412987	0.266527	1.49916	0.0119085	0.0697732	0.0370631	0.0132698	0.256657	0.0224552	0.0301356	1.30063	0.118187	0.198502	0.0545244	0.0822156	0.450078	0.0836959	0.485329	0.331967	0.141903	0.497009	0.039544	0.0802701	0.109659	0.235882	0.0360127	0.0858651	0.483534	0.58989	0.70655	0.187471	5.94341	0.797195	0.0982398	0.178	0.0281855	0.221412	0.0617589	1.42711	0.300228	0.0856501	0.220806
ENSG00000164794.7	0.00482921	0.0484687	0	0	0.143992	0	0.0329074	0.00463747	0.016697	0.00835797	0.0460672	0	1.11307	0.0347487	0.21321	0.0133641	2.08046	0	0.00970184	0.181749	0.152978	0.0127643	0.0100135	0	0.00427912	0.207179	0.0199495	0	0.00588359	0.0390863	1.65231	0.0765729	0.0244945	0.151084	0	0	0.0519134	0.0602135	0.0557767	0.00596786	0.00334096	0.00441397	0.0894633	0.163397	0.00147021	0.614482	0.00871603	0.334043	0.00328528
ENSG00000166927.11	15.7353	8.80749	10.7201	4.17698	7.28758	16.7977	38.0039	8.90259	10.3628	5.16829	10.1188	6.96079	9.56484	2.15496	4.52554	4.98086	4.38393	8.47756	7.61494	27.8308	19.253	3.31908	10.1258	6.83145	10.3645	13.1715	25.2539	3.00058	18.4437	5.7161	9.30955	0.860353	0.707692	35.1063	19.6155	1.41062	8.84093	9.06795	5.36419	7.87397	10.1567	1.7358	2.59374	2.38581	13.142	19.2253	6.41449	13.3695	9.35997
ENSG00000279686.1	0	0.0177678	0	0	0	0	0	0	0	0	0	0	0	0	0	0	0	0	0	0	0	0	0	0	0.0298043	0	0.0277899	0	0	0	0	0	0	0.0309503	0.019089	0	0	0	0	0	0.02327	0	0	0	0	0	0	0.015108	0.0228822
ENSG00000176435.6	10.8528	7.76687	10.5875	6.72143	11.553	11.2601	8.25645	11.6925	19.7212	11.3985	6.96003	6.25838	7.96061	4.47348	16.4632	7.92385	9.74906	7.65216	5.74945	4.5321	16.9397	10.7931	4.70106	11.9438	12.7781	24.8415	38.4989	13.7865	11.3023	5.92281	9.52093	7.42552	5.50469	39.097	7.47539	13.1124	3.67577	9.54101	8.9289	6.50374	19.2539	11.5095	22.2225	14.9933	4.77954	11.8553	4.80301	9.63583	10.8116
ENSG00000168234.11	3.14618	3.11088	4.22798	4.84085	3.5563	2.65358	10.1363	3.65163	3.56653	6.42298	1.11819	15.5381	2.50408	2.72667	4.48935	3.66946	11.8362	5.94763	3.68783	7.77328	5.91643	3.49075	4.45768	5.90025	4.35827	2.15464	1.157	7.08212	3.70742	4.82806	3.08627	3.76688	5.30939	9.06033	3.75466	2.35668	2.31858	3.98922	4.11126	4.66444	4.86248	4.46134	8.02388	2.96822	0.638078	4.598	1.75599	14.26	4.95688
ENSG00000140450.8	5.57028	7.52881	6.59038	3.64627	5.55273	12.3067	7.91011	10.889	4.47379	7.0406	7.23953	4.66626	2.51839	1.1478	6.12489	2.06142	7.39486	11.9399	2.54408	20.6213	14.8256	7.02975	7.5599	11.1836	3.75499	8.7746	6.46446	9.82481	6.131	6.03654	4.13992	5.26411	2.93868	5.97092	9.00933	5.30768	9.65371	4.21905	4.69216	1.54447	7.26637	2.97309	5.73075	5.33894	1.58747	6.20317	6.7671	3.53547	6.99889
ENSG00000080819.5	6.95022	6.41036	8.64366	6.97465	6.4418	6.17548	7.40792	10.0202	5.90164	4.37557	5.90279	15.4116	7.804	7.91412	4.40118	3.63301	7.51146	7.18372	5.30998	16.037	10.5326	6.083	12.448	7.00656	8.39058	4.15552	4.53204	4.56111	13.8664	7.52357	8.79925	7.11046	12.3221	6.51375	6.56357	6.86922	6.30522	4.1671	7.362	5.8055	6.27753	4.21827	3.70429	6.1309	55.6302	12.0348	4.25605	4.86851	5.50997
ENSG00000230741.1	2.64611	0.110351	0.0330826	0	0.129768	0	1.54215	0	0.0802536	0.120517	0	0.0520667	0	0	0.0458861	0	0	0.384879	0	2.88279	0.033422	0	0.288777	0.0798051	0.0617024	0.923939	0.0383547	0.341211	0.0848379	0	0	0.0613409	0	0.12815	0.039519	0.134098	0	0.0510731	0.0670224	0	0.192699	0.0636469	0	0.0760029	13.271	0.0927798	0	0.0312773	0.0473719
ENSG00000154920.13	2.60907	0.778287	1.50203	2.27839	0.238341	0.498036	0.592629	0.874462	0.978734	0.349734	2.88303	2.16505	1.94845	2.88465	0.239349	0.441705	1.05311	0.424138	2.58997	3.83147	0.397776	0.522847	1.7715	0.351782	0.951947	0.217213	0.462119	0.513888	0.872589	3.44131	2.50518	2.67688	0.648706	2.40076	0.481955	0.403923	1.20988	0.96056	1.20144	0.252882	0.481337	0.19639	1.52821	1.0609	2.67574	1.40415	0.794067	0.477952	0.7935
ENSG00000230601.4	0.0922109	0.0243548	0.67903	0.26667	0.04296	0	0.471261	0	0.106273	0.538617	0.135327	1.34447	0.161993	0.512709	0.0303815	0.0255178	0.635992	0.0318538	0.602065	0.17352	0	0.243727	0.0478003	0	0.0817071	0.163132	0.0380923	0	0.617889	0.165851	0	0	0.467707	0.0424244	0.0784975	0	0	0	0.310632	0	0	0.126423	0.58721	0.150966	0.0140364	0.276436	0.0416068	0	0.470478
ENSG00000012171.16	3.37732	4.81196	3.68653	0.698452	4.81837	2.6963	0.597246	6.90728	4.36375	2.1616	13.2573	1.12283	0.997755	0.493064	12.4251	2.14412	1.82904	1.21916	5.89872	1.24248	2.10616	0.612621	0.787528	4.82821	17.0444	1.77799	10.3857	48.0507	1.43801	0.415123	6.42497	0.941936	3.93433	3.98944	2.44064	20.9294	2.04769	2.10423	3.60494	13.7629	3.92516	4.22449	1.45456	6.19893	21.6366	0.87195	2.42557	1.24664	6.26862
ENSG00000075043.16	0.0207769	0.823139	0.00705062	0	0.315282	0.00192635	0.0202255	0.0997598	0.00342076	0.0359588	0	0.00665793	0.00208572	1.53772	0.0058676	0.00164276	0.0944844	0.0102533	0.00596294	0.0223413	0.00997214	0.0287658	0.00923171	0.0102049	0.0526005	0.00787646	0.00899164	0.00363598	0.954667	0	0.00188762	0.00261462	0.00376369	0.136558	0.0117913	0.0342951	0.00319069	0.00435392	0.0457086	0	0.00410683	0	0.0309296	0.0194375	0	0.0336148	0.251781	0.477277	0.0020192
ENSG00000135446.15	18.8835	31.3918	28.1018	36.4479	23.9989	16.4813	1.92109	24.2226	159.025	22.2099	25.6132	17.5559	23.5712	58.721	22.4998	20.3729	24.7446	11.1722	52.2245	4.8447	29.3143	21.98	38.1186	24.9823	21.7475	23.0557	17.6788	9.46149	24.9765	54.9642	47.2588	51.9651	20.2622	29.8865	20.703	6.40226	193.812	24.5555	16.2911	17.2357	17.7229	14.9164	20.115	10.3343	61.9784	19.7879	14.036	12.7729	76.6509
ENSG00000094963.12	3.5113	6.12373	11.6721	6.38954	5.43614	10.9842	15.9482	4.53908	7.89431	5.82695	7.9041	3.7968	5.49663	0.275625	6.16359	3.95853	5.50851	4.29202	1.86664	7.12589	15.5384	4.27873	1.42815	5.64	5.20309	15.2001	6.60395	7.14027	7.87139	2.22012	7.05474	1.79876	2.97972	14.425	13.4586	1.06109	5.42381	11.3474	2.78166	3.08417	13.0205	3.99938	6.90514	4.69325	1.73998	11.9803	2.21809	6.19456	4.77375
ENSG00000272908.1	0.839152	0.262346	0.935658	0.346685	0.143615	0.978094	0.437616	0.213793	0.868436	0.237115	0.816827	0.20488	0.120342	0.112025	0.141062	0.170612	0.254407	0.343125	0.154823	0.612301	0.567154	0.120708	0.266326	0.392537	0.622165	0.2651	0.646144	0.0419578	0.709396	0.477432	0.441094	1.22196	0.0868633	0.598813	0.534551	0.0824486	0.368194	0.540109	0.230764	0.275125	0.355435	0.015653	0.237944	0.224301	0.333679	1.39189	0.231819	0.199997	0.361162
ENSG00000164647.7	22.5862	50.0027	30.8711	10.4965	22.8233	4.52282	11.3417	25.7127	25.6482	6.4612	26.8617	45.3605	31.0871	10.6501	14.405	0.987203	11.466	13.226	44.0005	48.0832	41.1324	0.986759	33.3078	5.27686	23.156	31.3443	4.67804	11.7381	3.71449	5.22252	38.1985	3.61749	0.420793	2.55732	9.74605	21.0287	18.929	9.65958	21.9785	2.58869	19.9876	0.739323	31.2422	13.8992	46.4223	33.0918	2.97595	5.19823	23.4641
ENSG00000231027.1	0	1.77678	0.6392	0.518791	0.56414	0.392941	0	0.387604	0.852835	0.116428	0.197453	0.603599	0.141816	0.220025	0.421126	0.223396	0.642437	0.0464774	1.48663	0.379769	0.581182	0	0.697445	0.53968	0.417261	0.92234	4.70576	0	0.655673	0.120995	0.898427	1.24445	0.341212	0.92851	0.19089	0.194322	0.144632	0.690762	0.258993	0.665064	0.55848	0.430411	0.0778898	0.293696	1.16738	0.403342	0.364247	0.694968	0.503409
ENSG00000183631.4	0.384237	0	0.0130391	0.0529142	0.40917	0.160312	0.0935102	0	0.411202	0.0118751	0.120836	0	1.2536	0	0	0.0455705	0	0	0	0.103292	0.461049	0	0	2.48488	0	0.0971089	0.00755849	0	0	0.0246818	0.200725	0	0.208811	0	0.0311518	0.0264265	0.531063	0.0603894	0.554735	0	0.132912	0.100342	0	2.51627	0	0.109704	0.0990703	0.0493101	1.0269
ENSG00000162344.3	10.3575	0	0	0	0.0128336	0.008939	0	0.0925846	0	0.0476749	0	0.0102984	0.0483926	0.864921	0.122525	0.17533	6.4305	0.0095158	0	0.12959	0.0462745	0.0121349	0.0428386	0.0473547	0	0.115741	0.0113794	0.0168723	0	0.0371589	0	0.0121328	0	0.101389	0	0.848759	0.0444181	0	0.238618	0	0.00952862	0	0	0.165361	0.0083863	0.045878	0.136723	0.154661	0
ENSG00000171115.3	9.89182	1.83395	8.38867	2.72556	4.13563	8.01445	6.628	4.64898	8.72662	3.69095	4.71686	3.20424	1.9472	1.33839	4.61269	1.84128	3.03433	6.62269	1.65874	5.39628	2.69475	2.59753	5.36156	3.00955	6.9378	6.86883	9.33951	4.52928	8.88162	5.00566	4.00861	1.39078	1.09293	22.3475	3.89036	2.24153	2.19079	3.33216	3.87653	2.59813	7.33378	2.39284	4.85919	2.3914	2.86925	10.9741	1.87547	5.4127	4.91549
ENSG00000119630.12	1.84287	0.812228	2.48156	3.50941	0.600475	4.90893	0.568182	2.06284	2.163	2.50707	4.47166	1.39062	0.548189	1.14633	1.26466	0.337904	2.68727	1.97623	2.55528	1.68074	2.51244	2.56001	1.20732	3.92606	1.22221	7.58562	2.34303	0.463971	0.688721	2.08942	1.72924	2.6741	0.121859	1.09235	0.901501	1.67103	1.11207	2.6494	1.2895	0.461066	1.42746	0.366851	7.58595	4.67067	0.769289	1.65326	1.68346	0.530675	0.838359
ENSG00000198018.6	4.0182	6.20707	7.54405	8.17341	3.56373	5.03628	13.9888	7.92087	4.56724	4.88877	9.18368	19.5497	2.68761	5.81154	2.37757	3.61135	7.06054	7.06132	5.61928	19.2328	2.66286	2.81757	17.8293	2.85177	9.05636	5.38857	4.12949	13.9993	3.99724	4.16887	4.48957	14.0286	1.67114	5.57999	2.06597	4.25946	5.02291	6.87439	4.16906	3.28004	5.11982	3.37786	6.06096	1.75025	6.55143	4.85647	1.97109	7.55461	5.15362
ENSG00000185432.11	18.1681	7.6437	13.557	15.2301	21.4666	19.2005	39.894	11.3511	27.7788	29.4259	10.3515	7.28913	8.31208	1.87905	17.8683	13.724	6.30636	26.5187	7.70289	7.58013	24.718	7.60716	4.6983	19.4122	17.2689	14.3294	33.8697	30.6893	18.1423	15.1435	20.0008	56.5131	17.5846	34.4378	31.3212	9.76017	15.8835	16.3827	32.272	50.9731	31.1287	28.0437	13.4377	13.2528	8.98905	23.591	11.0693	16.4729	14.9315
ENSG00000137726.14	3.1141	5.1822	3.90821	3.12341	2.84015	4.05387	1.7888	2.68507	4.28743	2.45336	2.98516	2.22527	2.34852	0.765366	2.90016	2.13866	3.11337	1.5131	2.15772	1.15168	4.78058	3.85384	0.846023	4.60042	3.58878	8.21872	6.33385	1.20545	2.26617	14.5098	3.81208	7.19894	1.13366	11.2962	4.52556	1.19593	2.651	6.37679	3.17631	2.03911	4.91071	2.34178	5.77318	4.29611	2.19205	5.46428	3.87695	2.83791	2.43689
ENSG00000153044.8	4.29549	3.08623	5.78685	14.4204	2.47704	2.21272	2.22599	3.43264	3.56578	3.84709	5.40027	6.22146	5.65698	9.99165	2.34559	1.7124	4.6695	3.12337	6.17046	8.93101	2.67441	3.05675	4.96725	2.82291	3.0343	2.12566	0.988573	0.551959	3.14732	19.0446	6.6384	14.9239	2.85673	4.4086	2.28436	2.70431	2.4864	3.95466	3.35375	1.85605	3.11718	1.11195	6.74726	3.16381	3.22359	2.69152	2.62943	3.2786	5.83417
ENSG00000108688.10	2.69468	0.701406	3.26547	2.18352	0.473058	2.81342	0.266119	3.26274	2.07041	0.185873	3.35287	2.01485	0.576304	4.82825	0.0772035	0	9.98693	0.134908	3.45215	3.5275	2.92409	0.17204	1.74103	0.134272	0.311443	2.53906	11.3684	0	0.4758	1.05362	0.794768	0.0688042	0.0495211	0.323418	1.61795	0.150414	2.68684	2.63521	1.3156	0.193046	2.43162	0	0	0.767251	5.74262	1.01467	0.528643	0.631489	0.425084
ENSG00000243543.7	0	0	0.0606514	0	0	0	0.869928	0	0	0.533958	0	0	0	0	0.0841245	0	0	0.0588009	0.128237	0.400388	0.142972	0	0	0.0487698	0	0.112926	0.023439	0	0	0	0	0.0374861	0	0	1.64224	0.0409745	0.365963	0.0312114	2.21174	0.210352	0	0	0	0.139339	0.0906874	0.680385	0.499229	0	0.0578989
ENSG00000164485.13	1.24481	3.27552	0.204502	0.056074	0.108401	1.60825	0.297283	0.603281	1.03241	1.68125	0.0341471	0.182674	0.179853	0.175032	0.444637	0.00643892	0.382683	3.15077	2.22035	0.481627	6.76755	0.707247	0.180922	1.50663	0.783452	0.0360178	0.0384473	0	1.06304	0.0627737	1.62401	0.0102482	0.0147521	0.588772	3.75018	0.201633	0.137568	0.102393	0.246342	0.172522	1.56141	0.0957011	0.0942905	0.0634888	1.35651	0.984292	0.188976	0.376234	0.261175
ENSG00000007952.16	1.02615	0.626531	0.278579	0.269781	0.745048	0.743828	0.590272	0.20476	0.706511	0.784195	0.1858	1.72386	1.03012	0.740985	0.636672	0.405672	0.325241	0.36829	1.57961	0.476476	0.857103	3.48721	0.221064	1.0233	0.684899	1.1965	0.183508	0.277529	0.357198	0.467402	0.67802	0.422619	0.321075	0.576344	0.514295	0.372124	0.53006	0.166164	0.962005	0.477596	0.350347	0.462868	0.138871	1.30909	0.450348	1.18079	0.805764	0.329222	0.281047
ENSG00000256394.2	0	0.0946985	0.0189267	0	0	0	0.135733	0	0	0	0	0	0.0279945	0	0.065629	0	0.105681	0	0	1.01204	0	0.0175497	0	0	0.0176501	0.0264294	0.00548571	0	0	0	0.0253356	0.140374	0.530421	0	0.045218	0	0.107064	0	0.0191719	0.0246156	0	0.0364127	0.0230631	0.0652224	0.0060642	0.0132699	0.0179755	0	0
ENSG00000174473.14	0.0182336	0.0211898	0.0207903	5.8672	0.0951424	0.00236678	0.248497	0.262645	3.18156	0.396042	0.00267594	0.0109068	0.0435638	0.0071564	0.320805	0.0464219	0.0193477	0.0226754	0.0256419	0.500949	0.0612603	0.0931757	0.00378078	0.00835872	0.284357	0.0209674	0.0482069	2.68483	0.111073	0.0852673	0.0231919	0.163832	0.346814	0.0906005	0.0186264	0.0175567	0.00392018	0.0855898	0.0421192	0.428124	0.0983926	0.469976	0.0548903	0.0716444	0.0244248	0.0413002	0.00987273	0.0606052	0.0471361
ENSG00000126953.5	2.28191	2.70199	3.99538	5.01737	4.3122	1.76388	3.88738	2.79454	3.01404	2.81778	4.54358	2.94275	5.27898	5.61015	2.18372	2.42659	3.50958	2.55083	3.57991	2.87073	2.8673	3.34327	2.71136	2.15975	1.90838	2.33034	1.41575	1.52331	2.10852	3.38947	3.09402	5.03663	3.47876	3.20857	2.33543	1.98735	2.14984	1.95574	3.03536	1.40997	2.70504	0.925677	3.88892	4.49149	5.55768	2.69023	2.95007	2.78119	2.72973
ENSG00000111700.11	0	0.00502635	0.0271236	0	10.267	0.0802819	0	1.28838	0.109663	0.00823409	0.607453	0.149409	0	0	0.0627015	0.00526639	0.0201933	0.0460181	0	16.6522	0.10504	0	0.0887854	0	5.1853	0	0.0026205	0.139875	0	0	0.260208	0	0.50676	0.00875557	0.0864019	0.00916199	0	0	0.0457917	4.31548	0	0.504432	1.1568	0.0934694	0	0	0.0171737	0.0128217	0
ENSG00000162951.9	4.41	0.116477	0.00952337	0	0.410914	0.0173463	0.0796802	0.00641652	0.00770078	0.0231286	0.0196122	0.00499609	0.0187814	0	0.0440303	0.0406798	0.0638107	0.0184656	0.00671185	0.0377209	0.731201	0.0529832	0.0484921	0.0995507	0.0414448	0.463972	0.00184017	0.196447	0.0325627	0	0.386694	0.11772	0	0	0.0151683	0.0128675	0.438154	0	0.0514494	0	0.221886	0.0122146	0	0.948078	0.0081369	7.11774	0.042209	0.00900369	0.0681839
ENSG00000178814.14	4.54941	2.97203	3.36626	25.0421	5.91866	3.05898	0.850793	5.24553	3.33657	7.13428	6.88277	1.89629	8.44463	7.41689	4.45823	10.4821	6.19362	3.14854	8.38722	0.469897	0.996267	4.07701	7.96895	3.04963	4.30085	2.2468	4.57322	8.42172	19.4992	4.07024	2.3821	17.4807	4.82879	2.66393	2.85646	6.43926	6.89542	3.38253	4.72425	14.1757	3.4497	14.971	3.21651	3.66236	3.12642	4.12248	8.60538	15.7341	0.748517
ENSG00000267206.4	0	0.0105909	0.0190505	0	0.11209	0.0260247	0	0	0.0231069	0.0693995	0	0.0899474	0.0140888	0	0.244416	0.0110967	0	0.0277039	0	0	0.182837	0	0	0.0229778	0	0.0798072	0.0552161	0	0.0488537	0	0.0318767	0.0176615	0.0508468	0.184487	0.102406	0	0	0	0.0771893	0.346874	0.0970944	0.0366509	0.023214	0.0437661	0.128182	0.120211	0.0542795	0	0.0409185
ENSG00000273002.1	0.437499	0.445702	0.141042	0.632615	0.174708	0.0912674	1.7568	0.0900276	0.64828	0.155493	0.206378	0.140196	0.252534	0.357731	0.396403	0.198902	0.132637	0.507373	0.141257	2.05818	0.337473	0.729619	0.129595	0.0537214	0.318438	0.0207319	0.176428	0.650784	0.114218	0.26698	0.327918	0.949718	0.832148	0.28755	0.407905	0.225673	0.285543	0.240662	0.180466	0.270327	0.129716	0.128533	0.126639	0.358133	0.190276	0.614145	0.423012	0.112291	0.074407
ENSG00000174482.9	0.00968479	0.803196	0.239259	0.214728	0.0180482	0.0125711	0.11549	0.36271	0.156264	0.0293327	0.00710662	0.130346	0.190556	0	0	0.0804032	0	0.00669114	0.389133	0.328042	0.0325384	0.0255984	0.0100408	0.0221987	0.00858159	0.021417	0.0186703	0	0.0471972	0.98418	0.0492734	0.477754	0.0859647	0.383197	0.0219853	0	0.010411	0.127859	0.055929	0.0119683	0.0134003	0	0	0	0.0206392	0.187106	0	0.0217503	0
ENSG00000250451.4	0	0	0	4.55509	0	0	2.23066	0.0546705	0.131226	0.468022	0.0417754	0.042568	0.0400056	1.93651	0	0.0315094	0.181228	0	0.114374	0.214262	0.0546494	1.00318	0.354142	0.195738	0.100892	0.201435	0.0627151	0	1.31785	0.204792	1.06807	4.96488	1.58819	0	0	0	0.2448	0.0417557	0.109591	0	0.19693	0.104071	0.329584	1.73985	0.433304	0.341342	0.102752	0.511426	0.271108
ENSG00000253497.1	0.194254	0.153919	0.876736	0.936291	0.362003	1.13466	1.65462	5.12989	9.96255	0.462272	1.99559	6.68134	0	0.254138	0.384015	0.32254	0.618369	0.738146	0.195127	0.182771	0.932347	0.0855738	0.201395	0.111313	8.77845	0.257744	0.0534976	0	0.591665	16.7705	2.47077	0.0855591	0	3.12803	2.48048	0.187042	0.20882	0.142475	0.467418	2.64061	1.34389	0.0887755	1.01212	0	2.01073	0	0.0876501	1.09065	0.0660749
ENSG00000231210.2	0.143265	0.0378392	0.0340318	0	0	0.162716	0.488121	0	0	0	0.0262816	0	0.931226	0	0.141608	0	0.0760092	0	0.107932	0.33699	0.0515714	0	0.185664	0.16419	0.0634728	0.0950449	0.00986379	0	0	0	0.0683334	0	0.181665	0	0.0203265	0.137946	0.0770039	0	0.0344727	0.0885221	0	0	0.0414695	0.117275	0	0	0.0323216	0	0.146193
ENSG00000223935.1	0.0932312	0.098497	0.199319	0.314557	0.0868708	0.121017	0.6353	0.313353	0.161173	0.0201695	0.0342061	0.0348552	0.0655141	0.0609861	0.138229	0.129001	0.0494638	0.193238	0.140475	2.193	0.313233	0.944626	0	0.160272	0.165222	0.0618515	0.231083	0.399731	0.17038	0.083843	0.118583	0.123191	0.0591103	0.128681	0.264554	0.134655	0.200444	0.17095	0.134601	0.115213	0.225748	0.127822	0.107947	0.101758	0.0425752	0.155275	0.0841344	0.10469	0.158561
ENSG00000104524.12	7.27255	6.59118	5.89343	9.43431	6.79576	3.08147	1.5752	4.48959	7.4716	5.07962	12.335	3.43358	14.1633	4.79803	7.63686	7.11296	5.87587	3.00037	21.4565	0.684264	5.27572	5.09853	10.0388	4.75081	3.28651	4.13551	3.57081	5.4599	8.02497	6.25058	11.7543	7.28497	12.0938	3.49891	4.58723	7.28264	9.72769	4.02338	7.72972	6.32962	4.01067	4.73852	6.17099	8.13044	29.0265	4.11126	18.3481	4.3772	5.11709
ENSG00000151474.18	1.91449	1.04407	1.2785	1.42185	0.655763	2.06505	2.38407	0.895933	1.5818	0.866857	2.09142	0.798409	0.644238	1.06537	0.509068	0.470107	0.909867	1.06934	0.43879	4.02378	0.564272	0.781612	2.12744	0.750943	1.16359	1.29038	2.09563	0.743217	1.63931	1.57863	0.90887	2.8955	0.639393	3.20072	0.71465	0.418012	0.826118	1.83927	0.910955	0.889708	1.59311	0.313005	1.03028	0.668077	2.93231	2.03348	0.885744	0.863552	1.30608
ENSG00000148942.13	0.00446753	0.0283192	0.00424495	0.107666	0.00416275	0.00289949	0.258764	0.0128705	0	0.00966501	0.0163912	2.28152	0.0125574	0.0467582	0.0103037	0.442601	0.0142215	0.0216061	0.327596	1.27785	0.0364523	0.0551057	0.0138953	0.0256003	0.00395864	0.0217349	0	0.021891	0	0.0200883	0.0326736	0.405351	0.776105	1.01538	0	0.00430167	0.00480254	0.0622572	0.0300996	0	0.0339981	0.0735011	0.26898	0.282815	0.00408032	0.00892871	0.00806325	0.00200665	0.0091177
ENSG00000104522.14	19.7733	18.6881	21.6175	34.5165	29.5223	12.0602	2.1717	25.9313	18.8744	35.615	40.2306	11.6609	42.3841	17.1405	63.7263	33.2179	35.1995	12.3948	46.314	3.1343	21.3301	14.8635	34.2088	14.6099	18.1064	16.5647	21.1903	76.4747	28.2284	16.368	24.9342	23.4922	40.1291	12.3381	26.9693	96.5848	22.0463	15.3967	17.3031	50.366	21.4947	49.2354	28.4213	57.707	62.8103	13.675	55.4718	66.5337	16.218
ENSG00000272945.1	0.46011	0.334192	0.163945	0.388097	0.428721	0.0746544	2.15552	0.165691	0.331423	0.248849	0.0422031	0.0860078	0.0808305	0.18811	0.189495	0.190992	0.427195	0.198679	0.173317	1.9481	0.138022	0.253363	0.178884	0.197742	0.152887	0.0254372	0.427661	0.0704548	0	0.4655	0.347478	0.861285	0.291718	0.317531	0.0979209	0.110757	0.247306	0.295283	0.276782	0.142149	0.198946	0.105137	0.0665918	0.0627737	0.192606	0.459783	0.622824	0.180832	0.0391262
ENSG00000261136.1	0.143794	0.409003	0.152395	0.170603	0.0824517	0.0215363	0.99869	0.0424876	0.331445	0.0909316	0.00811652	0.0661642	0.046636	0.0144709	0.0583101	0.134683	0.0704214	0.106988	0.0222216	0.645246	0.212356	0.107199	0.0229354	0.11409	0.117613	0.0342447	0.127941	0.0406497	0.0539042	0.28847	0.15124	0.55539	0.0841551	0.132313	0.282483	0.0852032	0.0951239	0.0973524	0.0638769	0.0410072	0.0994798	0.1011	0.012807	0.120727	0.0471444	0.235801	0.259527	0.0447141	0.0451486
ENSG00000064763.9	1.80007	2.80326	1.83763	0.702504	0.963413	2.68823	7.74591	0.986918	1.19163	0.768071	1.75508	0.85693	1.08109	0.908587	0.705955	0.861834	0.753448	2.15165	1.08865	5.66117	2.33481	0.99328	1.32381	1.17069	1.77716	1.86224	2.30202	0.915613	1.30523	3.14239	1.31709	5.16855	0.363314	1.90853	1.87348	6.6151	0.83696	1.14209	1.06111	0.923666	1.9908	1.07029	1.37744	0.516668	8.35869	2.92537	1.13542	1.5583	2.5
ENSG00000168496.3	22.9583	7.63718	20.4253	31.2437	9.87229	7.33538	1.64507	15.5947	11.9444	12.2169	17.2858	16.2815	21.6572	34.3865	6.02274	11.7356	13.8114	8.1188	8.77104	6.96152	3.69481	9.80218	19.9528	5.78294	17.7038	6.89969	6.88084	5.26495	11.5662	39.3604	25.5685	27.8679	5.81206	23.741	5.09442	12.0876	13.9044	18.1854	12.6195	5.32806	10.1339	5.63144	20.5035	9.96086	26.9311	15.8202	9.04583	8.62597	18.5145
ENSG00000177679.15	0.362873	1.01541	0.479916	0.340351	1.24738	1.81406	0.13366	0.240159	0.406908	0.519821	1.18384	0.971639	1.19226	1.72253	0.626876	0.295829	0.593177	0.284585	1.23143	0.0922763	1.10383	1.17515	0.259282	2.35474	0.269397	1.36201	0.217427	0.0180212	0.107538	2.85321	0.374228	0.803456	0.0808348	0.997192	0.58442	0.0944326	1.43909	0.859586	2.38347	0.284815	0.508872	0.336154	0.863009	1.58424	0.915141	1.01271	1.08861	0.255497	0.100078
ENSG00000234536.1	1.13508	0.368981	0.539263	2.02006	0.406785	0.113335	2.97488	0.167694	1.00629	0.226672	1.21733	0.261143	0.245423	0.742498	0.316448	0.628228	1.29708	0.84454	0.175412	3.12178	0.0419073	0.384639	0.27157	0.800532	0.309471	0	0.288554	0.21392	0.957393	0.235564	0.249877	0.84606	1.10717	0.803425	0.247762	0.504432	0.281583	0.896559	0.672307	0.431603	0.362433	0.558642	0.303286	0.285897	0.13291	0.75618	0.945531	0.4314	0.296995
ENSG00000182985.15	4.1605	9.83651	3.00124	11.6427	4.88288	9.73666	6.62905	3.68685	17.9952	19.1505	3.05518	2.41778	30.7322	15.837	17.7084	10.0489	3.92779	35.3642	10.3712	3.94333	10.7979	7.09403	2.9084	4.98554	2.94113	8.2453	16.7498	5.26153	15.7098	12.9936	4.15176	5.44357	11.3582	15.1331	9.61656	0.974996	13.4076	49.984	10.2849	6.81244	4.18203	8.4136	2.21378	4.01344	1.71368	8.5046	11.998	6.02533	6.15187
ENSG00000177406.4	4.69743	2.92519	2.35417	6.61751	3.02473	1.85276	4.01744	2.82391	4.40145	2.00355	1.45023	2.61997	1.65045	0.711982	1.75846	5.08349	1.89449	4.42616	4.85281	6.48588	2.06671	1.57303	3.86045	4.47532	3.77318	2.47874	4.67773	3.54386	2.18685	2.41272	2.10696	6.39197	11.8646	3.10122	5.09337	4.02659	3.12012	8.32617	4.89799	3.32725	2.46376	2.70526	3.04002	2.0529	1.83412	2.37884	3.46364	2.10134	2.38373
ENSG00000237238.2	0.631933	2.17773	0.257335	0.0290083	1.26176	0.273422	0.5639	0.404562	0.901707	0.221343	1.01574	1.01251	0.655521	2.16528	0.664283	0.882712	0.255445	0	0.876592	0.283132	0.837697	0.530252	1.93429	1.58641	1.62652	0.958256	0.372931	0	0.733242	0.162371	0.985577	0.715717	0.572367	0.249205	0.222012	0.637445	1.03515	0.198638	0.521338	0.483434	0.312275	0.165027	1.74209	3.38294	0.980257	1.12264	0.787521	0.310874	0.348014
ENSG00000166535.18	0.0138449	0.0170647	0.00877007	0.017795	0.0258007	0.00299517	0.149376	0.0354538	0.196793	0.115814	0.0135457	0.0759148	0.0389155	0.00905647	0.00304106	0.00255423	0.151805	0.0318844	0.00463571	0.312635	0.0221501	0.00813203	0.181815	0.010578	0.220821	0.00612332	0.0266902	0.474883	0	0.0871552	0.0146747	0.300833	0.0175558	0.0467115	0.0130955	4.38585	0.0992204	0.0406179	0.0310929	0.062734	0.0095782	0.0168726	0.0694641	1.30963	0.0126449	0.0491912	0.00832934	0.0124373	0.0188372
ENSG00000260105.5	0.042541	0.0674156	0.111159	0.0512611	0.029729	0.131146	0.199296	0.0408519	0.0367713	0.179464	0.0936486	0.063617	0.0448406	0.0347846	0.0630734	0.0412038	0.0338552	0.110217	0.0427322	0.460301	0.107195	0.0281106	0.055131	0.268149	0.084814	0.0329263	0.164021	0.325706	0.0388718	0.0095643	0.236727	0.06558	0.0539435	0.264225	0.150893	0.0716827	0.0914619	0.0780038	0.0409452	0.0262857	0.161869	0.0583246	0.110825	0.290197	0.0679941	0.0425107	0.0767803	0.0525466	0.195347
ENSG00000253767.2	0.0389136	0.0596116	0.0388236	0.0412634	0.0398847	0.0328321	1.29932	0.078474	0.121089	0.016837	0.102796	0.0203674	1.0391	0.162911	0.00769271	0.148608	0.066066	0.438227	0.0195443	2.64348	0.00933855	1.14854	0.17348	0.0579764	0.0275848	0.0172107	0.0139319	0.0381356	0.0331868	0.0104985	0.00742429	0.0239953	0.0493439	0.0859362	0.00220843	0.00374688	0.0334653	0.28541	0.0299631	0.0144266	0.0107685	0	0.063078	0.0976867	0.00355408	0.0181468	0.129932	0.02447	0.0132363
ENSG00000277534.1	0.836305	0.485947	0.652738	0.97894	1.40265	0.13957	3.94844	1.23907	1.00515	1.16309	0.192869	0.625317	0.67163	0.531429	1.70444	0.819936	0.519765	3.04581	0.120009	3.64207	0.550485	0.684196	0.483069	0.328612	0.497556	0.290621	0.845597	2.78073	1.90679	1.72981	0.721808	24.5426	2.34817	1.19827	0.508522	1.31141	0.821957	1.65614	1.64436	1.28448	0.644697	1.41959	1.16197	2.36021	0.592869	1.04265	0.398915	1.41133	1.16225
ENSG00000134709.9	4.72282	3.1771	3.88097	14.3505	4.71196	5.88435	15.556	3.47212	5.60398	5.07951	6.825	12.9283	6.04524	7.91102	4.25577	10.7676	6.51427	8.62082	3.71208	18.9382	1.13698	6.04164	5.97706	5.4412	5.03772	1.53076	3.28119	10.6057	11.1555	14.1007	5.38068	7.45959	1.8529	10.4674	1.45195	3.79836	6.24032	15.5091	7.31529	4.4497	6.18278	5.14634	4.03047	5.08399	3.24308	7.36242	1.78671	6.93517	7.54879
ENSG00000253522.3	1.75766	0.649926	0.772415	0.0988375	0.150127	0.114074	1.87142	0.12659	2.36331	0.411937	0.0322438	0.262845	0.0411705	0.1533	0.347466	0.0405336	0.155421	1.97332	0.338399	4.2722	0.920941	0.490385	0.744093	0.637886	0.259574	0.401645	0.371112	0.233257	1.24916	0.526888	1.92356	0.129027	0.167158	1.6308	2.90109	1.17058	0.267673	0.0859432	0.874058	0.253409	0.273597	0.107102	0.0847953	0.831309	0.142695	1.70762	0.33045	0.335527	0.189323
ENSG00000136943.9	3.20538	0.189397	1.49899	2.06687	0.394218	0.525901	0.219888	1.93501	0.28099	0.356807	0.836645	1.86589	5.27584	3.16625	0.179561	0.218286	3.89581	0.10404	0.734716	1.5518	0.726209	0.24008	1.77684	0.13971	1.07383	1.70629	0.268581	0.20204	0.366933	5.12678	1.14694	1.08649	0.272788	0.356311	0.244177	1.00117	1.80381	1.87762	1.1043	0.363327	0.436565	0.150748	12.753	1.4088	4.18721	1.43315	0.388271	0.621633	1.96107
ENSG00000072163.17	1.88585	2.81867	3.25181	2.94313	1.6869	1.96346	1.08216	1.63178	1.79366	1.9858	2.60741	1.46945	1.09642	0.553175	2.28786	1.23053	1.06162	0.279784	0.582256	0.5155	2.24474	2.24918	0.292247	3.32611	1.55846	4.89733	3.38515	0.389083	1.64459	1.38532	1.56292	1.33599	0.740052	4.05143	1.97604	0.967169	2.08274	2.29169	1.85332	1.15298	3.12846	2.20996	3.45225	2.89465	0.756645	1.80119	2.57247	1.14664	1.60434
ENSG00000087903.11	1.14518	0.996469	0.704287	1.90063	0.977267	0.947686	3.87651	1.48052	1.19595	1.64042	0.494947	0.823013	0.794306	0.637588	0.682579	0.711764	0.589878	2.8652	0.670093	1.35993	0.702618	1.27998	0.699301	1.71594	0.814411	0.91791	2.23013	0.567497	1.11075	1.69644	0.857922	1.05123	0.690818	0.825265	1.15049	0.89212	1.59359	1.67985	5.10803	1.52969	1.223	1.26012	0.647948	2.5969	0.806724	1.70852	2.60869	0.461104	0.481553
ENSG00000169241.16	32.45	54.1099	11.9953	45.2629	13.6888	37.3069	17.2737	22.8491	28.7337	31.5706	34.1478	54.5575	138.821	74.5906	119.335	49.6391	27.4484	15.1254	68.6061	8.07675	34.4056	70.9486	34.4642	27.17	44.4896	24.0729	19.2816	31.2648	19.3375	28.7938	19.6661	29.4606	81.5103	18.435	34.38	47.4434	35.1155	48.0866	24.1905	52.7206	40.6246	36.1894	31.5017	56.0427	60.3579	41.2497	58.7756	60.7922	16.4513
ENSG00000163687.12	0.44966	0.0339326	0.188196	0.134168	0.598547	0.173711	0.583637	0.873894	0.641621	0.73654	0.0314244	0.44829	2.5203	0.0350166	4.03541	0.142213	0.318089	1.02816	0.172069	0.503665	8.08811	0.216952	0.199795	0.0736194	0.531252	0.639243	5.95594	0.367224	0.586966	6.15235	0.35065	0.132035	0.122183	16.5307	1.56761	0.257717	0.034527	0.102081	0.638884	0.886444	2.00724	0.479495	0.520634	0.257077	1.30702	2.18964	0.164247	0.812693	0.233067
ENSG00000140067.6	0.0153057	0.0323403	0.0799871	0.413125	0.0142615	0	0	0	0.317516	8.0926	0	0.0572213	0.0967984	0	0.0907719	0.0423559	0.0487225	0.0528728	0.153745	0.0576035	0.176308	0.0943955	0.0158683	0.0175412	0.0542488	0.0473858	0.488961	0.131247	0.372948	4.70743	0.00486692	0.0269655	0.0194081	1.12669	0.390883	0.117899	0.180987	0	0.206241	0.378289	0.285897	0.545595	0	0.0334109	0.181728	0.132555	0.055249	0.247491	0.0520617
ENSG00000176619.9	17.5216	10.7076	28.7077	36.1916	13.5108	11.1422	2.27251	18.6194	16.2107	11.7933	19.2221	21.8183	17.5968	28.5362	4.59755	6.4319	16.0377	7.73314	11.2059	4.92707	2.62357	5.32985	45.9933	8.29115	10.1764	9.37401	10.7223	12.9514	12.2686	34.946	21.6864	27.6121	3.07623	13.7762	4.7818	18.5379	17.7883	13.9752	21.3552	4.71549	8.55483	7.61621	18.2686	8.17378	72.2419	16.1451	7.30689	12.9589	19.412
ENSG00000248568.1	0.110502	0.189708	0.905594	0.372828	0.514816	0.107576	0	0.212229	0.0636767	0.251011	0.689225	0.020656	0.0776503	0.0361418	0.618935	0.443404	0.263821	0.0381724	0.110999	0.155954	0	0	0.28641	0.696528	0.244786	0.207709	0.152161	0.439938	0.033657	0.198749	0.614907	0.316358	0.245211	0	0.0627122	0.0797994	0.772122	0.648378	0.0265892	0.614503	0.0382238	0.328251	0.0319859	0.361824	1.3036	0.349673	0.32409	0.161309	0.0939671
ENSG00000257167.2	0.642537	0.418964	0.882399	4.93582	0.31806	0.280182	1.1117	0.559179	0.983507	0.38661	0.427286	1.74908	0.599667	2.20005	0.178624	0.316727	2.03474	0.360688	0.615171	0.812369	0.308394	0.291899	0.874331	0.310662	0.613825	0.381869	0.268197	0.209077	0.45257	3.25935	0.944956	3.96207	0.611071	0.969998	0.438724	0.328674	0.593586	0.758445	0.908326	0.198509	0.298663	0.211057	1.18568	0.164367	0.586846	0.708963	1.34995	0.468982	0.437114
ENSG00000164879.6	1.09426	1.64161	0.256469	0.0421939	2.93646	0.549211	9.64377	2.45189	0.386746	0.580777	0.29977	0.523642	0.93298	0.0668075	3.82165	0.355306	0.0154815	0.917294	0.0879339	1.40021	2.14282	6.69725	0.0907585	0.802611	0.68519	0.35491	4.43197	0.947266	1.17319	0.275539	0.347953	1.04104	2.18309	1.40965	5.00123	0.280968	0.345051	0.770475	0.603839	0.739236	0.948811	0.466744	4.71314	1.59244	4.68169	0.865061	0.552993	1.15339	0.347394
ENSG00000158955.9	0.142422	0.0376164	0.0773291	0	0.0379158	0.0462168	0.0346606	0.00976907	0.140692	0.0132049	0.0298594	0.0608519	0.035743	0.00665453	0.11396	0.028152	0	0.0140568	0.0102187	0.0765729	0.0585918	0.0627404	0.0105469	0.0116588	0.0180283	0.0314952	0.0140082	0.0872338	0.0247881	0.0182972	0.0549919	0.0268841	0.0128997	0.149772	0.0115468	0.00979528	0.0328074	0.0373067	0.0293741	0.0502863	0.0563031	0.0185965	0.106008	0.0222067	0.0154854	0.0745487	0.0275411	0.0228467	0.0622855
ENSG00000005073.5	0.0584362	0.0308684	0	0.183078	0	0.0284444	0	0.070145	0.0168369	0.00632101	1.53296	0.797408	0	0.363141	0.00962673	0	0.775083	0	2.06913	0.0549818	0.0140236	0	0.0454382	0	0	0.155071	0.00402333	0	0.0177987	0.0525518	0.023227	0.270251	0	0	0	0	0.329795	0.10715	0.0703052	0.0180536	0.0909617	0	0.405959	0.845092	0.0266856	0	0.0527345	0.091866	0
ENSG00000176153.11	0.17987	0.130645	0.234999	0.151718	1.75979	0.379398	2.87268	40.1161	18.2165	36.0721	0.247475	31.7735	215.599	0.250027	219.422	2.23992	249.406	0.45048	0.722713	2.32701	2.96762	4.21938	0.652686	2.26755	177.072	80.239	1.95048	33.4644	82.26	257.578	0.193034	29.9267	284.246	158.413	3.4452	496.475	9.01529	0.346302	1.51482	114.113	1.991	201.107	78.9307	4.49081	0.0342249	0.539225	1.84638	150.564	0.229433
ENSG00000231057.3	0.0549805	0.0217822	0.0718318	0.172252	0.0256148	0	0.608808	0.0131994	0.0316825	0.701771	0.0201721	0.143884	0.0289763	0.00899122	0.0860458	0	0.20419	0.322877	0.0414208	0.206922	0.0989573	0.0121102	0.0997529	0.0315054	0	0.0668712	0.0492103	0	0.0167461	0.160693	0.0568191	0.266378	0.0697174	0.151773	0.210618	0.304401	0.339844	0.131057	1.20389	0.135888	0.0760735	0.0753796	0.0795734	0.0150022	0.112984	0.320491	0.074424	0.0246953	0.0561043
ENSG00000185561.9	1.59738	1.41329	2.24184	2.39956	3.5606	1.68513	1.82698	1.79414	2.36791	2.21022	4.27025	3.72243	2.35604	0.790143	4.24204	1.51203	2.50354	2.76489	0.771097	2.38986	2.05623	1.81517	1.62684	1.31318	3.336	0.746434	3.64371	9.78403	2.04242	0.548216	1.44664	1.15355	2.07564	2.04636	1.14039	2.01091	1.60188	1.80086	2.06987	5.85927	2.15944	6.63979	2.84943	2.02686	1.46752	1.61317	1.75224	1.80513	2.09658
ENSG00000259504.2	0.152675	0.0201623	0.0181336	0	0.106695	0	0.390138	0	0.219948	0.0660592	0.028008	0.142697	0.0536429	0	0.251516	0.0422504	0	0.395558	0	0	0.0732785	0.369915	0	0.0437437	0.202926	0	0.325863	0.140271	0	0	0.0485479	0.0336229	0.241997	0.175607	0.151631	0.0367517	0.0410309	0.0839844	0.110211	0	0.105624	1.46525	0	0.0416596	0.0232404	0.0762833	0	0.0857203	0.12983
ENSG00000231407.4	0.264545	0.704307	0.512785	0.397828	0	0.288445	0.360535	0.18291	0.146346	0.100727	0.279534	0.221541	0.0817949	0.124595	0.122027	0.0468535	0.190882	0.102352	0.17007	0.637202	0.756753	0.083908	0.351066	0.0727642	0.159399	0.304208	0.0495419	0.0907396	0.0902451	0.22839	0.353306	5.30394	0.147599	0.155791	0.14413	0.0509447	0.170629	0.248358	0.101849	0.104615	0.270867	0.0193439	0.232789	0.0577479	0.0612094	0.246733	0.105043	0.114071	0.129577
ENSG00000273437.1	1.50909	1.22232	0.716953	1.06681	2.06234	0.457063	4.28472	1.35256	0.81164	1.08825	0.442944	0.225674	0.636269	0.329052	2.05515	0.612504	0.960779	1.25114	0.909526	3.97567	1.78663	1.41823	0	1.153	2.13951	0.57845	1.69012	2.21838	0.122572	0.723803	1.50357	3.10184	2.2963	0.74059	2.45514	1.84055	1.5141	0.295157	0.580994	1.3676	2.85366	1.10347	1.51432	2.63537	0.612575	0.737253	5.44739	0.361509	0.684417
ENSG00000196787.3	0.898749	0.814997	0.106746	0.577587	0.0697862	0.359702	2.57731	0.186997	0.189898	0.272208	0.461646	1.25441	0.599978	1.44037	0.0987061	1.34306	0.127155	12.6568	0.30093	6.90589	0.596723	0.263948	41.1694	0.652344	0.212366	0.596248	0.123758	10.2207	0.218995	1.1989	1.9481	1.10839	0.246923	5.60977	0.297535	1.08173	0.161024	0.0659184	0.73528	0.0555329	0.0829032	0.0273823	0.641708	0.277934	0.296418	0.209559	0.378493	0.195115	0.95788
ENSG00000167767.12	14.7209	7.5879	43.9096	14.6911	3.70348	7.87958	4.25005	15.7286	3.33065	7.38515	33.9128	16.5742	27.3856	19.2742	10.5913	47.916	24.2937	4.34656	15.1918	3.06173	7.33694	15.6526	11.8401	29.7906	21.0215	19.1896	3.79595	1.91721	5.52207	11.9565	17.2851	11.5412	3.56631	1.76805	2.17215	7.02003	6.27992	21.9747	18.4491	10.2449	16.6325	6.84086	47.1503	26.3925	11.3527	17.7196	13.4384	17.087	27.5241
ENSG00000265683.1	0.463591	0.78364	0.154173	3.97737	0.172786	0.0601754	2.21132	0.0445185	0.480859	0.100293	0.102054	0.242644	0.195461	2.09244	0.152743	0.153949	0.245958	0.448408	0.419107	1.83198	0.356011	0.612671	0.14419	0.159391	0.205392	0.0410075	0.127673	0.795064	0.847212	1.00058	0.589654	0.980105	0.705421	5.4602	0.420957	0.267827	0.348848	0.408023	0.267721	0.11458	0.0962168	0.0847458	0.214706	0.303593	0.338728	1.05006	0.251015	0.270697	0.157689
ENSG00000181192.10	8.58372	6.91097	7.81951	8.37917	6.74935	5.12776	10.7525	7.06623	12.8201	7.55775	9.67043	9.33856	5.64615	18.1265	8.20689	24.4711	12.2503	10.7982	8.03894	9.46338	2.7231	12.5783	11.0695	6.87524	15.2684	3.41536	5.65065	13.5641	11.6319	10.9276	10.9645	14.9204	17.1967	9.98898	4.57083	5.79474	4.72003	15.9803	7.47549	15.3317	10.486	6.35818	11.2317	5.46104	15.2637	8.59674	3.81262	20.7939	9.36483
ENSG00000186684.11	0.592862	2.83046	1.82546	0.426824	0.937009	0.0633174	0.345182	0.108099	0.155682	1.65276	0.561693	0.0673354	0.791027	0.0883626	0.131048	0.46935	0.724643	0.176285	0.173381	0.635486	0.792423	0.436387	2.09294	0.88587	0.312537	0.385019	0.0661364	0.220636	0.137146	0.0337444	0.0644306	0.568527	0	0.0621487	0.0511081	1.40184	0.24202	0.302731	0.418938	0.0649182	0.0726857	0.246935	3.44089	0.958337	0.454657	0.119988	0.406341	0.326966	0.939378
ENSG00000259933.5	0.243872	1.31399	0.231722	2.30387	1.22707	0.253242	0.581631	0.608891	7.36382	19.7529	1.18108	0.51057	3.5645	4.3072	5.91379	0.32394	0.155263	0.202187	0.293962	1.28495	3.25397	0.64459	2.27553	0.223593	4.62437	0.884449	0.510433	5.8554	0.297117	3.0704	0.46528	0.773375	11.6274	0.718083	0.221444	11.3652	6.86856	2.03908	4.83531	3.25482	0.944809	12.9729	2.03302	0.21294	0.0742448	0.162465	0.484169	2.69464	0
ENSG00000129194.6	0.415547	1.07444	0.48836	7.77972	2.24167	0.255501	0.0372584	3.40241	0.428505	0.406911	2.32706	0.654128	0.445695	0.357665	2.84637	1.16206	3.78278	0.619527	0.131815	0.329248	0.976242	0.963469	1.04304	0.701829	4.6511	2.14742	0.457767	0.375088	0.293106	0.472045	0.744136	0.828441	0.277331	0.321996	0.570962	2.6113	0.329153	3.16011	0.905171	0.459471	1.25585	1.45929	4.86202	0.83549	4.56102	0.407966	0.51316	4.84305	0.32733
ENSG00000235408.4	0.371725	1.17816	0.883012	1.19446	0.46182	0.160836	11.3986	0.356966	1.99926	0.321674	0.545537	0.370592	0.261213	1.54001	0.367426	0.411475	0.394438	7.61904	0.497861	10.7257	0.237886	0.436678	5.78085	0.426018	0.878351	0.164407	0.887234	6.52691	0.754808	0.668586	0.70921	2.18301	1.41408	2.16629	0.351603	1.78962	0.399599	0.636161	0.596302	0.459371	0.68578	0.453016	0.286932	0.270481	0.377229	0.742921	0.894547	0.667862	0.084294
ENSG00000277363.3	1.83866	1.18353	0.156576	1.09245	0.63842	0.712989	0.77322	0.302606	0.96957	0.919385	0.35427	0.648489	1.04013	2.79127	0.525789	0.912036	0.429467	0.631164	0.307822	0.108803	0.183159	2.77634	0.116893	0.815055	0.4611	0.277462	0.263534	0.0460392	3.76873	3.52022	2.03161	2.74021	1.11443	0.651741	0.966369	0.169803	0.90436	0.366826	1.71683	0.289383	0.972022	0.832356	0.184101	1.57453	0.484955	2.62122	1.18444	0.289571	0.607715
ENSG00000171885.12	11.4124	0.623636	2.63883	0.639489	18.7375	1.81339	25.7914	9.58801	29.9987	7.75467	0.420778	8.07922	19.0928	0.547944	24.3131	6.4564	5.86395	84.3471	5.61325	3.20546	31.0897	6.42423	1.3289	2.78981	7.0189	1.23825	152.044	24.6893	10.0959	0.0353903	0.961755	0.589323	61.5067	51.4508	19.3984	8.26586	6.91368	29.5231	12.6833	15.187	16.6074	26.5094	0	3.74911	5.29034	12.4904	14.7989	39.0134	15.975
ENSG00000121905.8	0.389337	0.384502	0.176928	0.212135	0.173502	0.175781	0	0.0487668	0.23411	0.769045	0.0372642	0.265799	0.0713712	0.553653	0.100392	0.0374757	0.071848	0.233904	0.238053	0.477811	0.0893714	0.104399	0.0877499	0.155201	0.104996	0.127276	0.088576	0.290312	0.103118	0.700264	0.382172	0.999077	0.021465	0.077881	0.278598	0.130394	0.200168	0.33522	0.521367	0.104595	0.24593	0.170194	0.195996	0.44342	0.180373	0.146602	0.15276	0.0380166	0.115158
ENSG00000252743.1	1.30886	2.24702	0.621824	2.52344	0.609782	0	23.412	0	3.01691	0.707892	0.240107	0.978651	0.919741	0.428087	0.21562	0.905512	0.694414	0.22607	0.328685	28.9399	0.314101	2.88292	0	1.50003	1.15976	0.14472	0.720919	1.20252	4.38521	2.05985	1.24858	2.30594	2.48952	3.31198	0.742805	0.630131	0.703502	1.19997	0.31494	0.808731	1.13187	1.19632	0	0.71428	1.79312	1.08994	3.24816	0.293946	0
ENSG00000219433.2	0.0498566	0.289699	0.26055	0.192244	0.0929106	0.12943	2.46308	0.191508	0.172379	0.0431437	0.146337	0.26095	0.105104	0.0978394	0.0657067	0.055188	0.158709	0.344455	0.0500807	4.69094	0.143576	0	0.516894	0.114277	0.353419	0.0220506	0.0686526	0.122149	0.364452	0.179345	0.158535	0.0878373	0.18966	0.0917521	0.0848841	0.0960111	0.214381	0.292537	0.143959	0	0.137968	0.136709	0.057726	0.0544163	0.0303569	0.16607	0.179968	0.0671814	0.135668
ENSG00000235701.1	0.0344965	0.0364449	0.0163889	0.0997624	0.0321431	0.0223887	0.587669	0	0	0.0149259	0.0253132	0.0257935	0	0	0.0113658	0	0.0732085	0.2145	0	1.10355	0	0	0.214588	0	0.030567	0.0152571	0.0190007	0.126775	0.0840564	0.0930683	0.0109692	0	0	0.0952269	0.0195775	0	0	0.0253013	0.0332025	0.0852603	0	0.0315303	0	0	0.0420087	0.0689439	0	0.0154946	0.0469355
ENSG00000280151.1	0	1.70912	0	0	0	0	0.765537	0.0863065	0	0	0	0.336004	0	7.17245	0	0	0	0.745125	6.31952	2.87511	0.603912	0.0791843	1.58404	0.103002	0	0.556498	0.198012	0	1.42347	0	0	0	0	0	0.102012	0	1.06276	0	0	0	0	0	0	0.490472	0.437787	0	1.62211	0.0403686	0
ENSG00000231993.1	0.958731	1.20767	0.595631	0.853111	1.23691	0.478638	14.6993	0.283282	1.01994	1.40401	0.27058	2.20571	0.984646	0.723626	0.923344	0.16327	0.156509	1.88523	1.33344	10.9634	1.0265	0.454833	0.841055	0.59164	1.04556	0.652351	0.792103	4.87849	0.449251	1.45909	0.515915	2.07888	0.280548	1.90009	1.13005	1.20718	1.18918	0.486815	2.41339	1.64047	1.07144	1.07852	0.256167	1.2074	0.740921	1.37566	0.865185	0.927505	0.401365
ENSG00000125414.17	0.0101776	0.024193	0.00483526	0.00490552	0.0284497	0.0165135	0.138705	0.019547	0.0234593	0.0132108	0.0112023	0.0266347	0.0250315	0.00332877	0.124072	0.0366142	0	0.0914109	0	0.114911	0.0244243	0.00896697	0.00527586	0.0408243	0.0676369	0.0180054	0.00140145	0.00623381	0.0123997	0.00457636	0.00809071	0.00448271	0	0.0749201	0.077976	0.0146996	0.0273519	0.0298589	0.0146937	0.0503091	0.109137	0.00930246	0.011784	0.0388793	0.0247879	0.0678023	0.0137768	0.0662854	0.0103856
ENSG00000237413.4	0.176598	0.00717587	0.0322692	0	1.17717	0.017633	1.48109	0.156541	0.109593	0.170453	0	0.11173	0.133642	0	0.290926	0.0827041	0.172974	0.131396	0.0272911	1.07364	0.391203	0.0478744	0.0281677	0.0155686	0.0962965	0.0180244	1.51143	0.998465	0.132403	0.0122165	0.00431961	0	0.0344512	0.799993	0.138771	0.0784807	0.0146031	0.0597809	0.0784494	0.117512	0.263145	0.111748	0	0	0.132342	0.0995485	0.024518	0.353896	0.554486
ENSG00000226686.6	0.601015	0.838474	0.146429	0.222835	0.215389	0.0800137	7.4821	0.0887927	0.745951	0.140025	0.520177	1.08314	0.465653	0.715729	0.0406198	0.170586	0.310692	0.106471	0.402478	2.34894	0.0369827	0.190086	0.479314	0.529844	0.355035	0.0136317	0.11459	0.0377563	0.0563258	0.0415765	0.0735045	0.162903	0.488532	0.737373	0.227393	0.029677	0.13253	0.712082	0.252154	0	0.0746299	0.0140856	0.570978	0.773721	0.642756	0.0307993	0.097349	0.276876	0.0209675
ENSG00000130701.3	1.96692	0.835029	0.768207	2.26832	1.88895	0.587372	0.102784	0.185406	1.64105	2.50613	0.593261	1.13685	0.822515	1.91022	0.954194	2.66479	1.28043	3.21807	0.315152	0.136244	1.36684	2.12632	0.775655	1.77017	0.994395	0.314882	0.52175	2.61644	1.07322	2.01845	1.08589	0.722826	2.15749	0.588488	0.992999	0.987612	1.06369	0.831945	2.16026	1.20788	1.49433	1.94117	1.48099	3.06874	0.183685	1.55151	3.84402	1.36043	1.69928
ENSG00000131370.14	2.99025	5.64621	2.93367	2.22636	1.28364	5.16997	2.04315	3.76644	5.74376	3.359	4.47168	3.18109	4.3278	5.76209	8.53057	3.54323	2.33027	3.25847	1.11519	1.96715	1.77748	2.62742	3.69668	1.72743	4.20063	3.79196	5.2937	2.15417	3.40616	2.52152	4.14351	0.478279	4.63435	6.59914	1.70163	1.31867	1.94262	3.92277	2.4569	5.63808	4.7317	2.57759	2.88988	1.07022	2.1587	3.93557	1.04575	2.87549	2.62963
ENSG00000229671.1	1.49791	1.07385	0.508316	0.618844	0.797556	0.972166	0	0.308237	0.739862	0.879583	1.17767	0.560006	0.526296	0.139978	0.634539	0.118435	0.227062	0.221763	0.429899	1.00669	1.74601	0	0	0.980969	0.474031	1.5616	0.825051	0	1.30354	0.673539	0.578375	0	0	1.67368	2.0038	0	0.690101	1.02017	0.823843	0.528885	1.11031	0.097794	0.867173	0	0.684042	0.570228	1.0621	0.480578	1.09181
ENSG00000279623.1	0.344495	0.181976	0.327331	1.05161	0.106998	0.0745272	7.62928	0.110272	0.330858	0.670748	0.126394	0.0858612	0.242078	0.450695	0.0567518	0.158889	0.121848	0.436349	0.288369	11.3446	0.0826724	0.80938	0.238106	0.394811	0.661382	0.0761816	0.0948739	0.492343	0	0.826147	0.182572	0.455198	0.800859	0.792476	0.0325847	0.27642	0.617212	0.29478	0.221048	0.354767	0.436937	0.419831	0.79774	0.501334	0.0349596	0.153	1.24353	0.128946	0.0390596
ENSG00000124942.12	18.3778	30.7765	57.8536	22.1675	27.1397	62.232	74.0543	71.2976	27.1989	18.6476	110.926	18.9212	25.2225	7.19554	19.2817	77.4096	33.1938	113.808	4.22291	52.741	12.0701	27.4425	93.7645	52.0162	59.5683	34.3597	37.5927	260.859	27.4869	14.6976	25.6012	23.6902	8.41781	62.504	11.1245	45.2608	40.1167	40.6521	37.5167	47.4012	41.0414	62.2654	51.3	30.1276	13.6432	50.9117	15.8956	30.1574	81.0695
ENSG00000245522.2	0.448179	0.29086	0.444101	0.814701	0.334083	0.174525	0.545358	0.209044	0.265642	0.0941883	0.366455	0.201066	0.55789	0.0502579	0.514719	0.17718	0.176638	0.345031	0.295842	0.722889	0.0921897	0.236921	0.305344	0.132079	0.0794254	0.260519	0.0775837	0.0784318	0.124807	0.195766	0.419395	0.36096	0.698207	0.589138	0.123542	0.0863079	0.64697	0.356891	0.184872	0.221541	0.124024	0.0936326	1.11197	0.167715	0.534083	0.196205	0.288892	0.103529	0.296182
ENSG00000173137.10	4.51095	4.09048	3.82488	6.1732	2.51963	1.41996	0.628176	1.67608	3.72562	2.46766	2.37209	1.37857	4.43091	3.67441	3.20336	5.42871	2.43893	2.53912	6.482	0.786408	2.92612	2.22002	3.47891	3.23994	2.505	1.26665	2.32892	4.27621	9.85357	5.56001	5.44837	4.40679	8.96194	2.78228	3.66919	3.58603	3.36934	1.6137	3.32433	4.37458	2.08335	3.39283	2.37666	3.89051	6.72068	2.44835	10.6595	4.72586	1.38805
ENSG00000184164.13	10.9037	10.9129	4.37423	16.3988	11.0962	11.2481	1.93422	8.30898	13.9578	18.3546	6.66038	52.8254	6.43783	4.66113	18.9259	17.6604	6.68164	7.60994	6.16789	3.83107	12.1705	6.43325	10.6686	7.00721	12.3908	7.63348	9.51545	10.4315	8.17256	8.9314	10.3186	14.0944	6.61944	7.99173	10.6987	12.2393	16.9192	5.14968	9.16954	37.908	6.78956	14.3678	7.10948	9.21594	10.3163	9.63315	8.51491	8.74587	5.62435
ENSG00000188906.12	4.8208	2.54654	1.66125	0.723861	6.20146	28.7145	26.6545	4.64863	13.0591	2.69342	2.68891	3.99012	2.20036	0.6713	8.43162	4.57576	7.61195	9.69624	1.23702	21.7936	8.61851	13.5845	4.53351	2.14284	5.08785	1.01294	69.3025	17.9189	7.76403	0.823853	1.38807	0.374833	1.83135	22.958	3.25724	1.99555	4.21902	1.02072	5.15793	4.79443	5.93952	23.1227	0.275319	0.745816	4.96153	4.65729	16.374	20.8112	10.7599
ENSG00000013297.9	1.59799	0.448625	0.18847	0.576319	0.473764	1.19667	0.85666	0.182428	0.35417	1.22811	0.0655995	0.271555	0.765625	0.127922	0.417889	0.176269	0.397228	0.320403	0.162762	1.29324	0.941289	0.999321	0.243296	0.614732	0.514896	3.33858	0.477017	0.32854	0.721572	3.43692	0.724887	0.354378	0.24089	2.30329	0.650046	0.145258	0.570604	4.73324	0.838935	0.386668	1.35292	0.240027	0.142324	6.013	0.222835	0.911955	0.282364	0.376447	0.414315
ENSG00000257588.1	0.235536	0	0.0610367	3.24067	6.86334	0	0.109432	0.0616866	5.03426	5.6885	0	0	0.0300932	0	0.169318	1.17325	0.431693	3.58006	0.0430172	0.0805864	0.0411086	0.301846	0	0.0981592	0.0948664	2.50015	0.106145	9.54784	1.40872	0.327355	0.320011	0.132035	0.570185	0.0591084	8.28765	0.721608	0.161126	1.42914	1.3602	1.19075	0.681423	3.85553	0.0247921	2.52403	0.0325941	0.328089	0.347816	0.057706	0.116534
ENSG00000196353.10	1.68332	2.04709	0.0398617	0.0202205	0.845317	0.398199	1.30428	0.196395	0.864247	0.381184	0.0384799	0.43131	2.31785	0.552277	0.518333	1.03034	1.7194	0.0543453	0.421404	0.73023	0.422842	2.83681	0.0543675	1.12385	2.71828	0.596063	0.16175	0.244109	0.313057	1.14125	4.40384	0.277165	0.977486	0.0723795	0.0178564	0.0302957	0.704651	0.150001	1.77664	0.77117	0.740092	0.460135	0.0364302	0.726894	0.774297	1.60002	0.369121	1.18713	0.510145
ENSG00000159217.8	0.0369998	0.0234537	2.82833	0.242537	0.0206853	0.00960533	0.0126063	0.0177654	0.0852844	0.00480269	0.01086	0.912953	0.00259999	0.0145218	0.00609531	0.0409563	4.91148	0.00766884	2.88037	0.25065	0.00177585	0.00651973	0.655954	0.0381635	0.00655702	0.117823	0.0458538	0	0.576998	0.00665479	0.0141183	9.3542	0	0.0170228	0.00419963	0.0106878	0.461381	2.32567	0.274211	0.00914473	0.130546	0	2.85313	0.452296	0.198251	0.187332	0.0901519	0.00664758	0.0100683
ENSG00000111275.11	18.7725	11.9678	13.2593	21.6896	12.8588	11.5355	8.95489	15.3267	15.633	45.707	9.12911	12.7246	20.3745	12.7924	64.2903	21.0332	6.24737	40.7586	14.9907	6.29647	14.2557	28.9609	9.4329	22.3568	27.9314	15.5258	23.322	40.076	16.1754	6.20841	8.60664	10.5194	35.4249	17.7044	19.8691	11.475	18.5923	10.7117	12.2613	43.2265	25.8977	32.751	11.3616	21.004	19.1141	14.4557	64.8281	20.2061	17.5522
ENSG00000197576.12	1.71699	0.774501	0.33912	0.688096	0.341541	0.726203	0.361516	0.129682	0.466914	0.383971	0.38222	1.22612	0.0813394	0.201914	0.317814	0.160162	0.941653	0.039986	1.08521	0.145212	0.842608	0.220964	0.100006	0.928608	0.256416	0.725259	0.499423	0.118164	0.23504	0.711322	0.288321	1.54648	0.0978517	1.15386	0.416047	0.222909	0.663635	0.537686	0.259956	0.262247	0.440438	0.211598	0.759459	1.38972	0.164452	0.488382	0.417831	0.18197	0.183739
ENSG00000267709.1	0.624131	1.13893	0.148259	0.0273479	0.63442	0.110473	0.193317	0.108973	0.16348	0.184123	0.0208174	0.127274	0.0199355	0.185576	0.121513	0.0314033	0.060206	0.0588009	0.113988	0.373696	0.0272327	0.349931	0.0882374	0.162566	0.050276	0	0.179699	0.208518	0.0691272	0	0.117273	0	0	0	0.225405	1.5024	0.0304969	0.0624227	0.191138	0.0701173	0.274774	0.155581	0.197085	0.154821	0.0345476	0.113398	0.230414	0.191139	0.0192996
ENSG00000188001.8	0.420626	0.593755	0.25693	0.156739	0.398517	0.295932	2.57119	0.393742	0.387002	0.235523	0.32162	0.800806	0.253351	0.365322	0.384317	0.273885	0.360061	1.97564	0.390561	3.23925	1.54891	0.33945	0.293168	0.696761	0.701576	0.404899	0.527609	0.727439	0.344512	0.127149	0.225916	0.501304	0.242033	0.744814	0.647938	2.62745	0.220384	0.500351	0.272166	0.275189	0.716491	0.167999	0.171889	3.20594	0.178633	0.475663	0.331738	0.214332	0.300577
ENSG00000162520.13	0.869881	2.13415	0.987259	0.894457	0.243161	1.18559	0.461034	0.844625	0.935702	0.560385	1.82273	1.2358	0.638438	0.0758697	1.26107	0.28887	0.553819	3.61932	0.359225	0.418323	0.491735	0.323595	1.27262	0.498467	1.11337	2.22717	1.71689	0.781448	0.423922	0.156457	0.670002	0.144741	0.980482	0.853792	0.811823	0.176823	0.976671	0.93575	0.613984	1.25415	0.822464	2.42059	0.749793	0.348127	0.523772	0.676093	0.645449	0.564372	1.61094
ENSG00000013306.14	52.495	27.4775	39.2125	63.0252	41.0672	39.4112	4.13598	56.1751	108.233	41.8453	57.514	51.8585	87.8822	91.9374	46.3262	44.2374	48.9171	14.3303	89.2163	7.86023	32.4947	43.6485	28.1538	46.9949	57.9069	37.1472	31.544	22.6689	37.4981	56.9652	50.0864	66.1056	54.4936	30.5285	35.0159	48.8157	61.0552	33.041	48.2534	38.8738	48.1606	30.6304	33.2679	71.7764	91.2835	45.0392	63.115	35.4541	62.3009
ENSG00000280213.1	0.177779	0.227361	0.195593	0.288633	0.104621	0.036436	0.876691	0.116808	0.496049	0.392701	0.082391	0.0699619	0.0920507	0.153016	0.110983	0.124288	0.109213	0.25858	0.0845894	0.968401	0.0269454	0.0659503	0.13581	0.107234	0.223855	0.0869046	0.170072	0.0916969	0.478785	0.235608	0.220171	0.296725	0.177971	0.421876	0.244268	0.333347	0.191109	0.212743	1.80116	0.265947	0.0453125	0.0598656	0.0433346	0.0714875	0.0968522	0.760475	0.287089	0.210136	0.0827495
ENSG00000268089.2	0.00546064	0.0173072	0.0155657	0.110544	0.0152643	0.0531604	0.0837228	0.0367068	0.0251735	0.0023627	0.0160279	0.935007	0	0	0.0125941	0.00604457	0.0347657	0.0113181	0	0.287719	0.0366927	0.0432999	0	0.0250328	0.00483862	0.072454	0.00601544	0.00668933	0.0133057	0.176788	0.022573	0.808126	0.0138486	0.864242	0.00309903	0.0052579	0.00587011	0.092117	0.0210232	0.0134963	0.0226667	0.0149733	0.0505804	0.113241	0.0033249	0.0145513	0.00492783	0.044149	0.0111445
ENSG00000165606.7	0.641408	3.20953	0	0	2.07547	2.86099	0	0.0335968	2.32519	2.78027	10.8851	0.00871982	0.106534	0.404313	0.388079	0.00645451	2.16554	0.0966858	10.8827	0.285287	1.38254	2.4865	0.701258	0.0133653	0.0206671	0.0154736	0.359711	0.085716	0.170498	0.0104876	0	0.010273	0	0.0643852	1.87301	0.157206	2.28163	0.0342137	0.639797	0.144116	0.048408	0.0106592	0	0.0509141	0.294683	0.0233073	0.0315722	0.0733339	1.68191
ENSG00000261671.1	0.265031	0.163333	0.314783	0.723877	0.123475	0.172008	0.978242	0.127254	0.203632	0.133785	0.0972386	0.0990836	0.279358	0	0.0582146	0	0.140612	0.15259	0.0443703	0.332485	0.169607	0.194588	0.183182	0.30374	0.11742	0.37119	0.0608246	0	0.107632	0.0794476	0.154504	0.116733	0.0560115	0.16258	0.250684	0.0850636	0.189936	0.0971929	0.212574	0.32752	0.122236	0.0807473	0	0.144635	0	0.441403	0.119586	0.0396808	0.0600995
ENSG00000217236.1	0	0	0	0	0	0	0.112403	0	0	0	0	0.00986698	0	0.0172643	0	0	0.210037	0	0.026511	0.0248322	0	0	0	0	0	0.00583642	0	0	0	0.379756	0.00839229	0.0929961	0	0.0121426	0	0	0	0.493614	0.0127012	0	0	0	0.809792	0.0576122	0	0.043956	0	0	0
ENSG00000163888.3	0.148472	0.457501	0.235124	0.620207	1.2912	0.25696	0	0.213865	0.25667	0.246255	0.671841	0.351546	0.226052	0.275176	0.0570712	0.136957	0.105029	0.0170963	0.248565	0.0931299	0.213783	0.0436037	0.128275	0.0283595	0.263118	0.601939	0.129482	0.0303132	0.15074	12.0391	6.06665	1.87464	0.0313779	2.43635	0.140435	0.142959	0.345811	0.145195	1.57193	0.0917393	0.25679	0	0.229209	0.621193	1.02456	0.164851	0.446617	0.211179	1.02688
ENSG00000134160.12	0.0180859	0.00477685	0.00429621	0.00871728	0	0.005869	0.0385131	0	0	0.00195634	0	0	0	0	0	0.00250249	0	0.0062477	0.0045418	0.110609	0.00434028	0	0.0187507	0	0.00400643	0.00199976	0.00622607	0.0276942	0	0.00406617	0.00862647	0	0.0057334	0.00832096	0.0076981	0.0043536	0	0	0	0.00558756	0.0187683	0	0	0	0.00688263	0	0	0	0
ENSG00000126264.8	19.4081	6.04093	15.3328	5.93605	6.35248	17.9129	1.68593	9.23958	13.6868	10.4195	10.1668	3.65877	3.90215	2.87719	8.74949	2.16052	6.00901	5.62187	19.164	1.96576	13.4318	10.0272	7.23921	7.93937	12.3743	14.7846	17.8369	0.808219	6.22956	11.1744	13.2694	1.3561	3.6253	16.6444	21.405	2.6999	9.87025	3.22602	12.4887	11.3466	16.1656	2.36189	4.64709	7.98117	8.98851	18.6434	15.8275	5.55644	9.76216
ENSG00000183734.4	2.71153	0.211487	1.1326	9.57838	0.339134	1.20471	0	0.419416	0.776016	0.921253	0.494086	0.217713	0.0639399	0.297604	0.707518	1.38995	2.99307	2.35115	0.31076	0.239714	0.358113	1.97213	2.03765	1.5225	0.499882	0.981942	0.410966	0.178343	1.48549	2.73307	0.596029	27.9577	2.49221	0.787027	1.64213	0.157703	0.743387	5.05867	4.08113	0.539736	1.1205	1.09781	4.48804	1.62873	0.349039	1.57605	2.10209	1.23427	0.259982
ENSG00000280069.1	0.160951	0.127531	0.0688193	0.17067	0.0749852	0.0104459	15.053	0.0618241	0.204045	0.0766037	0.0944834	0.120345	0.101791	0.147398	0.0212119	0.0267243	0.102471	0.978555	0.0161674	17.5363	0.0231751	0.0709029	0.834336	0.0553376	0.042785	0.00711853	0.0443258	0.532348	0.45101	0.0723717	0.0921228	0.184316	0.0612274	0.0740502	0.0548058	0.139478	0.0865099	0.188878	0.108439	0.11934	0.200429	0.0588445	0	0.0527012	0.0637002	0.428896	0.0435739	0.0144586	0.0328481
ENSG00000198576.3	0.597213	0.136903	0.0803007	0.0325871	0.482974	0.190143	0	0.919765	0.298691	0.541178	0.223249	0.0505522	0.316728	0.287467	0.25617	0.0810752	0.10761	0.0622806	0.0565941	0.445286	0.237965	0.0893504	0.116824	0.477817	0.159754	0.254168	0.688922	0.303679	0.67269	0.486407	0.200652	0.277931	0.0857307	4.34441	0.153478	0.379743	0.0484525	0.0743813	0.845947	1.7824	1.66045	0.484066	0.0782804	0.430454	0.346481	0.427885	0.447423	0.921148	0.153313
ENSG00000137460.7	3.5068	2.10896	2.24648	2.59698	5.94447	1.55601	1.68945	1.15852	4.73089	2.34232	2.01809	2.46919	3.52394	3.16669	3.62625	2.93681	3.14066	2.44754	3.78444	3.5496	1.35681	2.2024	3.33891	2.2497	2.43695	1.0355	9.33392	5.16629	6.25296	5.12586	5.26989	3.84566	12.7439	4.72733	3.06651	5.20272	8.11102	3.4194	5.35317	0.720167	2.0123	4.57428	1.40868	1.89702	2.6846	3.9334	3.99039	4.05951	5.15732
ENSG00000169783.11	0.673786	0.410399	0.666348	3.33376	0.43563	1.56623	0.374804	0.323517	3.81138	0.937068	1.06451	0.796826	0.120784	1.5921	0.178958	3.87379	0.569046	0.0285008	0.587034	0.258758	0.42239	10.6431	0.185331	1.01646	0.19495	1.84275	0.763072	0.0758014	0.980049	4.76094	0.815468	1.40511	0.165646	0.208773	2.62599	0.390586	0.613447	1.26572	0.483075	0.237901	1.13205	0.772956	1.79909	1.2682	0.347463	2.60162	0.980315	0.994391	0.378859
ENSG00000023171.13	0.831365	1.49971	0.765362	0.425653	1.02858	0.790321	1.10482	5.81045	1.2603	0.567183	0.529046	8.75948	0.0896912	0.708556	0.528512	0.215747	20.2787	0.562467	0.256422	1.6683	0.334452	0.370797	0.450634	0.628606	0.709154	0.785742	0.468367	15.4835	0.584192	4.28735	0.35321	0.319073	0.192468	1.39984	0.610818	12.9608	0.244749	0.500966	0.438273	0.366619	0.577543	0.110356	7.54893	0.207083	0.217395	1.53745	0.326871	4.78783	0.926975
ENSG00000113924.10	0.146879	4.24343	0.52067	0.0871319	4.17945	3.65907	0.577425	1.77937	1.61465	5.27475	1.40112	12.9592	7.26458	0.199549	5.904	1.66337	13.9788	0.202955	0.13619	0.744134	9.59836	0.965582	1.65163	0.401406	21.8548	1.25926	0.678323	23.0308	12.1822	1.17864	1.20355	0.457826	17.9801	0.602987	2.80208	18.9402	5.99993	0.30661	0.217491	65.3298	0.851995	56.7256	3.33584	0.887881	2.42499	0.752689	0.265095	17.0869	0.545721
ENSG00000066813.13	0	0	0.00392546	0	0.00384945	0	0.00703791	0	0	0.00715007	0	0	0	0	0.00408351	0.00457307	0	0	0	0.155483	0.00198287	0.029119	0	0	0	0.00182719	0.00910206	0	0.00503329	0.00371528	0.00262735	0	0	0.00380145	0.0023446	0	0	0	0	0.00510538	0	0.00377606	0.00478338	0	0.00503096	0.00275223	0	0	0
ENSG00000260920.2	1.51382	1.78833	0.732274	3.17066	2.92367	1.25937	4.36065	2.00877	1.06266	2.78075	1.03004	1.70814	1.14113	2.03451	0.648401	0.990184	1.41647	0.408845	1.06444	3.62556	1.32105	0.75175	0.342429	1.52989	2.25595	0.827785	0.595038	0.320312	0.804799	4.10889	1.04588	1.70933	2.23369	1.70953	0.679489	0.940823	1.31666	2.89688	0.781499	0.714286	1.21867	0.84277	1.73682	1.48704	0.649407	1.12768	1.13015	2.55909	0.777061
ENSG00000065675.13	1.8616	0.53491	2.54636	1.95232	2.2016	0.756785	3.95547	1.18851	4.25561	1.46932	0.592944	0.749507	0.445635	5.39955	0.866112	0.73029	2.49631	5.58279	0.482903	2.50221	0.94259	2.58641	1.83459	0.984691	1.9577	0.62882	3.24794	0.964814	1.39572	1.72013	1.14162	1.96425	7.95072	3.84947	1.8924	0.453044	0.417831	0.592665	1.30937	2.12356	2.15121	1.26212	0.521093	0.424232	6.7605	4.39514	0.286146	1.27721	1.94836
ENSG00000163082.9	30.4904	29.3947	25.5395	4.62602	65.0762	20.1755	9.29384	22.1005	44.8042	25.2791	25.6132	22.5488	18.6286	32.1842	30.201	66.909	24.206	34.3554	29.8359	28.9351	33.9623	28.9998	96.3	25.9936	22.9709	37.5426	17.9627	31.002	82.997	12.7651	66.1521	2.25159	0.435566	7.1581	19.0469	38.6289	34.6447	10.0552	28.1409	26.3432	25.602	30.3896	1.75462	24.8103	3.3587	11.2331	6.59165	45.8911	32.3576
ENSG00000224081.6	1.44421	1.17077	0.869551	1.02003	1.42563	1.26213	1.90004	1.24956	0.840467	1.50961	1.31157	1.0264	1.60769	0.98213	2.03997	1.4008	1.33521	1.6103	2.0396	7.56107	3.19132	1.37321	1.63073	7.39082	1.95123	1.18896	1.02781	4.60685	0.62716	0.450074	1.00031	0.856535	2.3934	0.592087	0.843967	1.94132	1.13748	4.04823	1.4038	1.13092	1.40473	1.80361	1.04304	4.36993	0.835826	1.23838	1.10974	1.3616	0.992216
ENSG00000178772.6	0.0111305	0.517402	0.0898954	0.0429185	0.0103711	0.0650144	0	0.14964	0.089795	0.0385273	0.138847	0.0166448	0.0156429	0.00728087	0.0220035	0.00616035	0.0118105	0	0.0335415	0.062835	0.074791	0.0392261	0.0461585	0.637808	0	0.0836874	0.0153267	0	0.0406818	0.0800773	0.0566286	0.00980482	0	0.0921763	0.0379007	0.0107172	0.0837557	0.138781	0.0749907	0.0137548	0.0539021	0	0.0128873	0.0485937	0.0101658	0.0519052	0.160711	0	0.00757199
ENSG00000105519.11	5.44212	7.01599	3.54013	2.55336	19.482	0.671822	2.46362	3.09177	3.04391	36.4432	2.32901	0.552039	3.82955	0.716959	5.85816	5.07622	1.47798	23.8268	10.268	0.873692	7.96756	2.13921	4.8136	3.62879	2.28633	11.4894	3.23648	7.02095	8.5313	1.32791	8.45158	3.02388	16.4847	2.02406	13.3217	11.0811	13.795	2.08786	58.4089	8.98271	2.29585	6.616	0.493513	14.5131	1.90707	14.791	9.4582	1.22733	2.52684
ENSG00000269918.1	0.652641	1.37017	0.429318	0.193581	1.69961	0.249799	2.8223	0.321399	0.867887	0.673376	0.122796	0.362864	0.0940748	0.0766263	0.264654	0.0555716	0.426165	1.91923	0.100858	2.73966	0.5542	0.147439	0.173496	0.421929	0.563471	0.177631	0.986252	2.33697	0.387373	0.406331	0.276704	0.943444	0.297078	0.846908	0.493851	1.43407	0.23386	0.110464	0.57984	0.1034	0.439934	0.443569	0.310012	0.146119	0.122272	0.557416	1.22323	0.413407	0.15938
ENSG00000280129.1	0.269625	0.142427	0.118242	0.659783	0.0579762	0.0134608	3.95724	0.0199169	0.286839	0.134608	0.0152191	0.0465236	0.0145744	0.0814024	0.068335	0.137749	0.110038	0.501527	0.0416672	2.69297	0.0895914	0.146186	0.279536	0.0237696	0.0735112	0.0366922	0.0971022	0.0508142	0.277955	0.317081	0.0461653	0.164431	0.394493	0.629787	0.0706236	0.0199703	0.0222956	0.182543	0.159699	0.281936	0.157835	0.037914	0.0720421	0.0452744	0.0378854	0.207256	0.318183	0.0931582	0.0423286
ENSG00000263829.1	0.0512205	0.0811702	0.0486686	0.493758	0.238631	0	2.79223	0	0.177095	0.199458	0.112755	0.0382983	0.0359929	0.938148	0.16876	0.0566977	0.1087	0.141551	0.411606	0.963852	0.147504	0	0.212413	0.117403	0.136158	0.0226538	0.0705306	0.0627455	0.811246	0.184251	0.0325743	0.27072	0.0649495	0.188524	0.0872062	0.197275	0	0.112702	0.295795	0.0632974	0.106306	0.0468163	0.11861	0.0559049	1.12274	0.170613	0	0.115032	0.418139
ENSG00000166851.13	6.03257	3.65791	9.1396	11.9651	2.44105	2.21495	0.699598	6.43899	4.00668	1.97906	9.06631	11.6313	7.93093	17.9799	1.3134	3.34275	7.73849	0.812046	8.6699	2.54485	1.49868	2.04615	11.2314	1.14416	4.84975	2.27351	1.69647	2.41127	4.01126	19.8984	5.52058	9.91712	1.55325	9.21245	1.5792	5.98585	5.89885	4.96465	5.97665	0.551245	3.07621	1.17137	14.7811	2.74345	26.156	4.16036	2.94562	4.24569	6.43525
ENSG00000198610.9	0.0352174	0.00930163	0.0334628	0.0169746	0	0	0.23998	0.101457	0	0.152378	0	0.882141	0.0247475	0.0115185	0.139241	0	0.130792	0.0608285	0.0176879	0.530169	0	0	0.036512	0	2.01277	0	0.0290966	1.48839	0.171626	2.56536	0.0111985	0.0155115	0.178628	0.129623	0.02998	0.288234	0.359653	0.012915	0.0169482	0.0870421	0.0365463	0	0	0.0192191	0	0.0117308	0	0.0632736	0
ENSG00000233221.5	0.158045	0.0939214	0.0516212	0.390405	0.00920392	0.0641083	0	0.284568	0.0227683	0.0726564	0.202951	0.258502	0.777413	0.200305	0.068345	0.180412	0.303959	0	0	0	0.0379278	0.382925	0.0512046	0.0792437	0.105031	0.183488	0.00272035	0.0363012	0.0240689	0.16878	0	0.113118	0.0501017	0.00908916	0.0392411	0.0665775	0.159278	0	0.190145	0	0.102505	0	1.2695	0.140155	0.165397	0.157932	0.00891401	0.248458	0.255353
ENSG00000186603.5	1.07585	0.808745	1.45474	12.9838	0.713284	0.389404	0.0704914	0.635775	0.78687	0.313315	0.804631	2.55251	4.65234	3.00449	0.0749839	0.297724	0.0658607	0.300177	1.03912	0.194664	0.129092	0.127599	0.536249	0.213401	0.256658	0.283666	0.216519	1.01379	0.126033	4.37242	0.578939	4.79325	1.49539	1.63723	0.187867	2.41047	0.400335	2.06374	1.47359	0.0511352	0.62979	0.0945522	2.92252	0.474213	0.485002	0.66159	0.597463	0.418183	0.168899
ENSG00000248268.1	0	0	0	1.49508	0	0	4.97938	0	0	0	0.0437717	7.44858	0.0419174	0.156081	0	0.0660302	0	0.453339	0.0599196	2.46951	0	0	0.309221	0	0	0	0	0.0730735	0	0.482802	1.04324	3.10027	3.10125	0.494	0.0338535	0.0574368	0	3.89385	0	0	0	0.0545223	0.345334	0.585962	0.399529	0	0	0.133966	0.0405805
ENSG00000228956.7	0.0399296	0.0593224	0.0391259	0.043303	0.0232534	0.0161968	0.607951	0.0335512	0.181199	0.0939417	0.021975	0.14928	0.00876836	0.0163247	0.0353566	0.0041437	0.0238327	0.132762	0.0200545	0.582322	0.0539008	0.301229	0.0336354	0.0143005	0.0552831	0.0662253	0.0350517	0.024457	0.0212833	0.0493746	0.0714199	0.125307	0.170884	0.19519	0.0708153	0.0528648	0.0160964	0.225138	0.0384318	0.0555123	0.0500688	0.0136861	0.0693482	0.0626482	0.0349492	0.131341	0.045042	0.0212977	0.0237684
ENSG00000243629.1	0.183713	0.679314	0.515747	0.0321995	0.0311237	0.921342	0.938902	0.0641525	0.115489	0.0433575	0.245104	0.149853	2.11249	0.480696	0.148573	0.101679	0.0354433	0.0692324	0.889144	1.19426	0.104208	0.206005	3.3072	0.593358	0.0739939	0.280692	0.0919904	0.0818365	0.122086	0.0600778	0.138078	0.191257	0	0.107575	0.142175	0.0482435	0.197489	0.0489978	0.176822	0.0825563	0.150206	0	0.0386747	0.291658	2.46601	0.356039	0.587794	0.0300064	0.386299
ENSG00000242136.1	3.21767	0.0871644	0.195985	0.516966	0.960948	0.107093	0	0.118843	0.380345	0.107093	0.0302705	0.185069	3.13072	0.080954	0.0407751	0.182654	0.0437728	0.399011	0.70444	0.155255	0.296993	0	0.940911	0.992826	0.182766	0.10947	0.0454435	0.808549	0.100518	0.927456	0.432876	0	0.156928	0	0.0936461	0.436927	0.266073	0.211794	0	0.101958	0.0285392	0.150821	0.0477635	1.35075	0.163266	0.0549638	0.111681	0	0.926099
ENSG00000106689.9	0.368132	0.0134112	0.0422161	0.024474	0.0354845	0.387219	0.0432507	0.0853312	0.0731502	0.0988648	0.0931489	2.50579	0.0356811	1.69397	0.0209123	0.0140516	0.0538792	0.0350812	0.114761	0.0955502	0.0182782	0.201316	0.0131608	0.0581931	0.0449928	0.0112288	0.0454477	0	0.10826	5.42256	0.0605478	0.547933	0	0.572354	0.0504296	0	0.177399	0.36311	0.0733081	0.0313745	0.0175642	0	0.308655	0.0277103	0.0347818	0.86259	0.0458224	0.0456142	0.276345
ENSG00000169427.5	0.666638	0.0240099	0.017995	0.0219078	0.0141172	0.00491655	0	0.00727465	0.052384	0.668654	0.0277939	0.022657	0.276811	0.0594645	0	0.0083855	0.0160766	0.0052338	0.266332	0.0997865	0.0109078	0.627388	0.0078539	0.00868188	0.00671251	1.1023	0.0187765	0	0.101523	2.19366	0.178255	0.0467123	0.00960592	0.717972	0.0773859	0	0.0407174	0.0166685	0	0	0.00524085	0.0138481	0	0.00826824	0.11762	0.00504669	0.00683628	0.00680522	0.010307
ENSG00000258053.1	0	0.0630206	0	0	0	0	1.21944	3.26513	3.78115	0	1.31315	4.19261	0	5.50186	7.23262	7.39539	3.92436	0	0	0	0.0858915	6.51694	0	2.25601	0.105713	0.0263827	0.147852	0.949955	0.0726753	0	0	7.67185	0	3.34822	0.0338535	1.89541	0	0.0437512	0	0.221149	0	3.81656	0.759736	0.84639	0	0	0.269156	3.48313	0
ENSG00000272913.1	4.3556	4.52343	2.88296	4.91212	4.748	2.56612	1.04457	3.16746	4.04511	6.37644	3.2892	2.90894	3.78874	5.47704	2.82139	4.42349	5.07044	2.49797	7.49728	0.557027	2.89224	7.69365	4.29651	3.58632	3.33487	2.87089	2.5854	7.66676	3.03969	1.74934	6.55523	4.20936	5.89842	1.78991	5.43578	2.64663	5.25044	4.72987	5.71851	0.757742	3.10107	3.71053	2.15433	6.4386	0.663014	4.47927	4.10234	2.06085	6.22824
ENSG00000206262.7	0	0.0116948	0.129722	0	0	0.00478952	0.0628588	0	0	0.00319303	0.0108303	0	0.0103715	0.014482	0.00243145	0	0.0156612	0	0.00741287	0.0833214	0	0	0	0	0.00653907	0.0032639	0	0	0.0179818	0	0	0.208025	0	0	0.0167525	0	0	0	0.0284115	0	0	0	0	0.0322184	0.494272	0.0491629	0	0	0.0100407
ENSG00000198910.11	0.181614	0.0863424	1.04187	0.210088	0.0549979	0.279941	0.131491	7.98768	0.497112	0.218061	1.16275	0.101847	0.0382864	0.478174	0.0568461	0.040207	0.17344	0.0972437	0.346618	0.162334	0.0653761	0.084006	0.597822	0.338228	0.297714	0.186754	0.0975323	0.0333718	0.06638	15.1608	0.0765187	0.131987	0.0115147	3.70576	0.152028	0.153012	0.307492	0.472876	1.81357	0.0617198	0.417769	0.0497995	0.152453	0.936608	12.5234	1.32484	0.422027	0.154992	0.552891
ENSG00000260470.1	0.03125	0.0412687	0.00742325	0.376557	0	0.0101408	1.19781	0.0300092	0.0540233	0.0202817	0	0.011683	0	0.0102209	0.0102962	0	0.0331593	0	0.0156952	0.411637	0.0449965	0.0963648	0.0971961	0.0179071	0.0830708	0.0138212	0.0129094	0.229689	0.247473	0.0562063	0.0198738	0.220224	0.0594391	0.028755	0.017735	0	0.0503899	0.103141	0	0	0.248623	0.0714073	0.0361825	0.0511619	0.0095138	0.0728646	0.0705021	0.0350909	0.0106296
ENSG00000178295.13	1.91213	0.543418	1.672	2.52453	0.517776	0.512305	5.09247	1.03441	1.26443	0.784181	0.740237	1.67476	1.54792	2.51837	0.709812	0.687659	1.13694	1.43723	1.00759	9.28773	0.573082	0.446906	2.22764	0.440895	1.48726	0.407094	0.601157	1.19388	1.06586	2.84205	1.68633	1.70448	0.509502	1.91679	0.764959	1.14968	0.974148	1.27495	1.01208	0.58106	0.749157	0.393301	1.73552	0.559852	0.941303	1.71238	0.686624	2.21691	1.02746
ENSG00000234506.4	0.192223	0.135387	0.030441	0.123533	0	0.124755	0.218309	0.246121	0.295382	0.194065	0.0940343	0.0479093	0.225127	0.0838269	0.295555	0.141852	0	0.0442684	0.772348	0.361719	0.891845	0.0564527	0.265719	0	0.227102	0.425082	0.847011	0.0784915	0.0780638	0.288111	0.611233	0	0.0812486	0.648545	0.872725	0.308477	0.206637	0.234975	0.0616708	0.158364	0.576264	0.11713	0.519315	0.139868	0.370631	0.469543	0.0578224	0.0287799	0.174357
ENSG00000186847.5	5.34876	0.67904	1.69175	0.142434	0.234048	0.143843	0.100684	0.0993224	0.0340577	0.0447514	1.36612	0.176767	0.0726801	0	0.0340776	0.0163556	0.454672	0.0306249	0.044526	0.0278042	52.0107	0.013018	0.214462	0.965218	1.89841	1.11748	1.06613	0.0362004	0	8.13208	0.145649	2.23871	0.149888	0.0135959	0.142553	0.170724	0.0794176	0.0541854	1.05238	0.127816	0.0817765	0.0135051	0.342155	5.11222	0.0224915	0.108277	1.54673	0.0331833	0.894603
ENSG00000277157.1	0.108023	0.627681	0.0513204	0.833059	0.100653	0	7.36093	0	0.248992	0.046739	0.158532	0.565391	0.0759081	0.141324	0	0.777231	0	96.4245	0.976574	24.7994	0.207388	0	217.716	0.1238	0.191436	0	0.0594989	43.9331	0	0.38858	0.377841	0.285471	0	1.68977	0.0613052	0.312036	0	0	0.207941	0	0.29893	0.0987343	0.250146	0.117902	0.19732	0.0719638	0	0.0970398	0
ENSG00000167874.6	1.69478	0.6104	1.62864	0.928266	2.08162	1.97489	0.918644	2.03437	2.21959	2.06656	0.480488	1.12321	1.32627	0.730683	2.7539	1.0446	0.65394	0.931406	0.657746	0	2.51425	1.93436	0.199669	2.07475	0.921516	2.77681	6.39651	0.707769	2.44023	0.484948	2.46184	1.86617	2.24673	5.70625	1.18042	1.26098	0.621091	1.27128	3.52193	1.42799	2.55816	1.54906	1.56091	3.23712	1.243	1.38565	1.56418	1.08995	1.23156
ENSG00000253525.1	0.460425	1.67818	0.0546857	1.26495	0.922379	0.776936	0.549053	3.16133	1.40619	0.567764	0	5.19842	0.0161771	0.135532	0.0986049	0.0637075	2.27179	0.588491	0.0924988	2.98913	0.784503	0.42594	1.62299	1.21365	2.63145	0.244364	0.152161	0.253811	1.1219	0.0414061	0.23425	1.03425	0.0583835	0.0211832	0.287431	1.50732	1.75707	0.793587	0.886306	1.45091	2.10231	0	0.506443	0.703546	0.0350431	0.521443	0.0831	0.227487	0.0626447
ENSG00000185269.10	0.2456	1.12045	0.132593	7.61922	0.436886	0.311551	0.0380359	0.278731	0.52751	5.63692	0.0655343	0.734556	0.266722	1.83295	0.713567	1.08745	0.414601	0.72501	1.0541	0	0.326847	2.02616	0.393517	1.9831	0.455032	0.597433	0.227511	0.328213	0.149611	1.22482	0.340784	0.452366	42.3828	0.903967	0.437157	0.429967	0.612039	0.630472	1.10672	0.234529	0.957684	2.31625	19.0784	0.548309	0.054379	0.505725	2.66971	0.962748	0.197459
ENSG00000084731.12	4.05826	2.82773	9.10754	8.53459	0.794536	2.13511	0.995329	2.29987	2.54786	3.88307	4.33749	7.56048	4.16853	8.97629	0.620863	0.541865	2.68092	0.629132	9.12059	2.44653	1.17223	1.70661	6.6195	1.94848	5.34034	4.72818	1.78012	0.541632	2.80883	12.9322	6.31	11.1513	0.427167	5.32288	1.79831	0.957892	2.037	10.3889	5.03579	0.715518	4.31882	0.500349	7.74605	2.22333	9.33601	7.30073	1.37752	1.36653	5.31393
ENSG00000237470.3	0.430252	0.0757588	0.272544	0	1.13588	0.0930798	0	0.206585	0.247932	0.124107	0.368334	0.0536176	0	0.0469074	0.0945058	0.0396884	0.0760901	0.148629	0.216093	1.34939	0.13767	0.189537	0.297379	0.0821823	0.127081	0.0634307	0.256731	0	0.34946	0.773853	0.136812	0.0631681	0.0909292	0.857785	0.406962	0	0.0770858	0.0525945	1.79449	0	0.0496096	0	0	0.0782668	0.0873245	0.573261	0.129424	0.225463	0.292698
ENSG00000234800.2	3.28462	0.264032	0	1.0325	0.266134	0	1.09478	0.205709	0.41147	0.154476	0.314377	0.480514	0.200706	0.560504	0.117632	0.671844	0.378838	2.31865	0.215177	1.20931	0.0685433	0.314556	0.592237	0.163668	0.0632711	0.536876	0.0196649	0.174943	1.39192	0.128429	0.0227054	0.188701	0.362176	0.262815	0.162095	0	0.383796	1.25692	0.687263	0.264722	0.0493994	0	0.661403	1.3249	0.130432	1.66493	0.322188	0.0641449	0.145729
ENSG00000215771.2	0	0.0770707	0	0	0.0679736	0	0.621377	0.0700539	0	0.094692	0	0.163638	0.0512626	0	0.144213	0	0	0.201603	0	0	0.0350135	0.064273	0.075632	0.0836053	0.193922	0.161323	0.0803621	0.357459	0	0.0656044	0	0.257048	0.185008	0.134252	0.289806	0.0702419	0.156841	0.0535052	0.140428	0.0901508	0.100937	0.133355	0.0844649	0.238866	0.0444183	0.0971979	0.26333	0.0327667	0
ENSG00000167941.2	0.058614	1.00627	0.048732	0.211887	0	0.0855929	0.224668	0.0422151	0.135105	0.025361	0.215052	0.0438266	0.0617826	0	0.0241401	0.0567716	0.0932931	0.010124	0	0.0275746	0.0843977	0	0.197498	0	0.0779059	0.0712906	0.0201779	0	0.0178528	0.0263559	0.00465955	0.116174	0	0.0134836	0.124743	0.0564379	0.0315046	0.0322427	0.761607	0.0181085	0.0405505	0.0133935	0	0.0159937	0.0133834	0.0878585	0.0925662	0.0131637	0.0797495
ENSG00000272514.4	0.0279848	0.0246379	0.0842035	0.026977	0.0347675	0.0121084	0.286043	0.0358316	0.0215017	0.234096	0.020535	0.0139498	0.0262201	0.018306	0.086057	0.0051629	0.0197965	0.309352	0.0281106	0.368627	0.116408	0.0164374	0.0386848	0.0641445	0.0330628	0.02888	0.0154141	0.0457088	0	0.0251668	0.053392	0.0164345	0.0236572	0.0772516	0.137644	0.116765	0.0401111	0.034209	0.49381	0.0345832	0.00645351	0.0255786	0.0756046	0.0610884	0.00567984	0.155361	0.0589267	0.00837985	0.0380758
ENSG00000143028.8	0.246629	0.161726	0.347471	0.270539	0.0396212	0.485715	0.507074	0.163335	0.137219	0.217101	0.2621	0.127178	0.10757	0.0166892	0.0980709	0.0423623	1.32654	0.0293782	0.111055	0.208044	0.204091	0.457063	0.0264512	0.594541	0.097964	0.379896	0.203765	0.083344	0.103612	0.114721	0.232566	0.119865	0.0107839	0.125207	0.183405	0.237472	2.37696	0.474054	0.163708	0.0525481	0.241226	0.101051	0.571113	0.826117	0.132044	0.232289	0.11512	0.213914	0.185136
ENSG00000262188.1	0.0718233	0.00948499	0.00853061	0.0519275	0	0	0.0917665	0.0689716	0.331105	0.155382	0.0527033	0.16111	0.239735	0.0352368	0.112405	0.0695657	0.0190529	0.0868386	0.0360731	0.135155	0.068945	0.0791	0.0930794	0.0823136	0.0636419	0.00794151	0.0296702	0.879841	0.0437523	0.113034	0.119902	0.0158173	0.0227686	0.132178	0.152855	0.466807	0.0579068	0	0.0518468	0.0887579	0.0496889	0.0656475	0.0831599	0	0.0163995	0.023924	0	0.072586	0.0855066
ENSG00000179388.8	1.76325	1.22478	2.46693	0.655809	2.16689	2.68973	3.85528	3.63314	5.5684	2.35183	1.31423	1.24574	0.780501	0.867328	1.86179	0.253581	0.434599	0.38369	1.04597	4.45453	2.00245	0.415901	0.626149	7.51032	0.553605	2.22595	2.34005	3.9118	2.14822	0.811576	4.43247	2.49498	0.545763	6.01081	2.43867	5.22036	1.20146	1.01831	6.8018	4.54672	1.19584	0.958099	1.39855	0.37884	2.1747	5.76232	0.425992	1.64322	2.1582
ENSG00000264644.1	0.432784	0.171461	0.0899548	0.130374	0.252037	0.0526655	0	0.1039	0.187044	0.105332	0.0992417	0.101125	0.0950375	0.247713	0.338658	0.389239	0.17221	0.112128	0.43473	0.1018	0.129825	0.738778	0.112173	0.712994	0.143807	0.0239265	0.134087	0.0994057	0.0329547	0.0486505	0.206426	0.0238274	0.240094	0	0.138158	0.104179	0.116309	0.178551	0.572756	0.10028	0.392975	0.173062	0.187911	0.177137	0.131758	0.288317	0.170869	0.109345	0.110408
ENSG00000088992.16	8.94199	0.647058	5.07129	37.2126	2.11967	6.43947	1.4011	12.0822	116.407	130.138	1.00157	9.13281	7.71	3.98348	123.711	54.2948	149.548	2.7565	40.4286	0.526866	32.974	16.8513	0.743833	2.76757	149.94	7.12805	2.32769	133.935	56.7954	0.95995	2.13671	0.940306	85.0075	3.05936	6.46512	42.494	6.82846	7.75209	4.64855	50.7321	4.24927	21.0805	115.265	20.0162	1.00688	1.71368	11.0225	59.8061	1.42853
ENSG00000104368.16	182.938	38.1865	16.5539	8.81698	93.7131	10.765	4.97981	3.98571	4.48998	5.68495	16.2706	5.78411	6.83875	7.2822	2.6209	2.44655	6.71152	5.81249	7.71422	7.22572	12.8789	46.4167	13.4055	10.8908	4.83292	49.0004	5.52029	2.1211	3.8406	2.23495	12.1566	233.3	0.432663	6.16214	92.6766	5.67342	12.5914	8.32197	8.76407	1.89431	9.98122	1.83862	13.5737	106.043	18.9677	9.63519	103.648	4.35755	23.1774
ENSG00000279332.1	4.65512	1.86886	3.71548	3.32073	3.29653	1.57104	16.495	3.30802	2.89711	9.02347	0.819813	10.3029	2.68237	1.82706	3.2209	1.80352	9.97789	2.25133	2.89915	5.43112	4.78137	4.1014	1.83397	10.1366	3.71237	1.85298	1.28202	3.87774	2.38202	5.94463	2.90128	3.77264	4.84035	6.08251	3.69863	2.51008	2.20184	3.14114	4.4805	5.86777	5.6037	5.5313	7.86924	5.48733	0.453509	3.5974	4.70502	10.2037	2.66015
ENSG00000250934.1	0.0847876	0.0671824	0	0.0817341	0.0395016	0.192599	0.433323	0.244264	0.244294	0.0550285	0	0	0.0297904	0	0.251421	0.234636	0.179936	0.292895	0.170337	0.0797754	0.183127	0.522915	0	0.194343	0.0751294	0.0749998	0.280206	0	0.0516497	0	0	1.64316	1.1289	0.0390091	0.216535	0	0	0.124374	0.204018	0.733453	0.205303	0.348737	0.147256	0.185084	0.103252	0.0564848	0.153029	0.0761671	0.0865207
ENSG00000145194.16	1.358	1.34503	1.07773	3.90248	3.0819	1.11171	0.254127	2.92924	1.7963	1.64032	1.45321	3.54235	2.1435	2.87021	1.44568	0.757302	2.81645	0.550855	4.28349	0.280712	1.81464	0.965331	2.47453	1.13778	2.03742	0.923675	0.977482	0.636437	1.05913	3.08089	1.70274	3.91956	1.68286	0.837784	1.37791	1.73849	1.44877	2.00713	1.2724	1.59555	4.53021	1.35877	2.79925	2.20084	4.9142	0.681943	2.17247	1.63119	1.1163
ENSG00000116329.9	0.331801	0.0152409	0.0137074	0.337235	0.0571283	0.0234069	0.0368637	0.02078	0.207826	0.0577373	0.0529289	0.0377532	0.0810986	0.14391	0.060602	0.0239532	0.0267883	0.0697683	0.51443	0.1018	0.0311581	0.381305	0.033652	0.148799	0.0191743	0.0765648	0.139054	0	3.08456	1.43681	0.0206426	0.311345	0.306406	1.13164	0.096199	0.0104179	0.0659086	0.124324	0.05554	0.0178276	0.0723573	0.0263714	0.0125274	0.212564	0.0274495	0.100911	0.0553288	0.022679	0.0466165
ENSG00000196542.7	1.18793	0.242448	0.00427556	0.0260261	0.0251566	0.274517	0.659241	0.293834	0.155578	0.0350449	0.10566	0.0471033	0.120156	0.0294345	0.0355816	0.00996184	0.0572961	0.416584	0.0180799	7.53606	0.306679	0.911836	0.0746425	0.484755	0.67782	0.760237	0.027263	19.1494	0.0219287	0.0485596	15.2985	2.05326	0	0.132495	0.0612888	4.31535	0.203161	0.369636	0.173238	0	0.734673	0.074031	0.323019	0.844738	0.00547964	0.0959262	0.138064	0.00808449	0.0551006
ENSG00000270270.1	0.175233	0.401115	0.0832511	0.168922	0	0	6.76644	0.0560917	0.269274	0.101092	0.0857228	0.131024	0	0.0382088	0.0192451	0.161642	0	1.33173	0	4.8363	0.140175	0.360241	0.423906	0	0.103515	0	0.0965181	0.214661	0	0.210116	0.315751	0.308724	0.0740671	0.161242	0.132598	0.0562422	0.0627909	0.0428412	0.11244	0	0.0808198	0	0.135261	0.382517	0.106696	0.466954	0.263558	0.0787082	0.0794731
ENSG00000231698.2	0	0.0895389	0	0	0.31588	0.0366701	0.14438	0.135645	0.911649	0	0.0414602	0	0.158815	0	0	0	0	0	0	0.0531613	0	0.0248903	0.0585784	0	0.200261	0.0124947	0.443474	0.276858	0	0.0254059	0	0	0	0	0.128263	0.0816054	0.0303691	0.0207204	0.027191	0	0.390889	0.0258216	0	0.0616688	0	0.188204	0	0	0.15375
ENSG00000251287.7	0.17987	0.831376	0.341816	0.0866959	0.439946	0.233476	0.229814	0.367047	0.440512	0.262661	0.230977	0.571587	0.236991	0.455931	0.874131	0.323544	0.811154	0.32621	0.496865	1.48082	0.356114	0.297139	0.606065	0.360747	0.239071	0.099441	0.247681	0.30297	0.273926	0.0404393	0.36462	0.356506	0.655734	0.703413	0.15312	0.108245	0.145018	0.148415	0.216403	0.194495	0.388868	0.102752	0.234293	0.3681	0.212195	0.344505	0.223189	0.0605932	0.260024
ENSG00000211951.2	410.098	2.89713	57.1976	783.239	8.65459	80.5482	36.9206	182.042	835.17	13.1664	6.36126	45.043	1.24322	4.22413	2.91455	17.2827	42.4267	10.3897	14.5726	19.6423	29.3804	6.00117	34.5752	7.90762	142.657	12.324	3.65426	0.975272	10.9929	187.663	263.17	1.71433	0.44868	6.83734	68.0748	5.53639	133.225	4.21722	6.89644	36.1838	24.5405	11.3195	53.4643	0.482748	26.2845	0.942896	0.878112	57.4934	6.73998
ENSG00000175267.13	0.0401307	0.226119	0.279629	0.0257903	0.043625	0.0130227	1.48124	0.0513831	0.115626	0.818985	0.0147238	0.0100021	0.0470001	0.0393765	0.107981	0.0296147	0.0283884	2.67093	0.0873406	0.176206	0.166931	0.0353572	0.0416059	0.0919841	0.130384	0.124243	0.2763	0.106514	0.032595	0.0180448	0.0765649	0.123729	0.118737	0.190788	0.622517	0.708413	0.639909	0.00981123	2.56858	0.239698	0.11568	0.05502	0	0.160603	0.0305437	1.10058	0.265577	0.0270379	0.086452
ENSG00000136881.10	1.263	1.31857	0.840994	0	0.87104	0.0903607	16.9755	0.1337	0.126076	0.524955	0.25541	0.446154	9.41323	0.104085	0.878131	9.35154	0.105525	3.41479	0.479498	0.224567	0.458223	4.73143	0.0721729	1.24231	0.149804	1.76376	0.613494	0.53603	0.169626	0.259359	0.341526	0.0175208	0.0252209	0.164715	2.52847	0.574537	4.61832	0.29176	0.603023	1.26584	1.62369	0.836256	0.0460582	0.944329	0.0787183	0.549889	3.27569	0.786168	0.108247
ENSG00000234184.4	0.522897	0.0753314	0.0903355	0.0916482	1.19591	0.586179	5.99257	0.593433	1.42442	5.08024	0.104645	0.426521	0.0668077	0.155476	1.4879	0	0.151322	1.34653	0.0954995	0.268356	0.844175	0.50258	0.0492835	0.108958	0.294848	0.44151	0.144006	0	0.115829	0.341994	0.982513	0.0418745	0	1.57467	3.3992	0.503483	0.204402	0.104595	1.14382	1.76233	1.08525	0	0.880627	0.103767	0.622295	2.50178	0.81506	0.362975	0.194031
ENSG00000162624.13	1.98303	0.384985	0.00402614	0.0571851	0	0	0	0.00813802	0	1.54369	0.00621851	0.0063365	0.00595508	0.0277175	0	0.00469036	0.0179846	0	0	0.0797353	0.00813489	0.0373323	0	0	0	0.0037481	0	0	0.0309743	0.571585	0.00538947	0.410585	0	0	0.00961892	0	0	0.0932338	0.261011	0	0.00586284	0	0	0.0277486	0	0.0338738	0	0.00380644	0
ENSG00000260757.1	0.0572208	0.0201509	0.027185	0	0	0.0371371	0	0.0732652	0.0219823	0.0247582	0.125964	0.171139	0.107225	0.0124768	0.0565591	0.0738963	0.101195	0.0263556	0.134115	0.50249	0.00915463	0.0840241	0.0197748	0	0.338019	0.0506153	0.0105057	0.0233653	0.023238	0.0171529	0.0970409	0.604869	0	0.0702031	0	0.0183655	0.164031	0.0559579	0.0183581	0.0235708	0.0131955	0	0.0441684	0	0.301954	0.0508267	0	0.0257015	0.0259513
ENSG00000171368.11	0.794725	0.709531	0.430744	2.12567	1.36629	4.8128	6.9314	1.20388	2.54781	3.49914	0.546202	0.313853	0.534861	1.35823	3.57916	2.42539	0.94424	4.03295	1.01755	4.70764	0.752133	4.87177	0.597646	10.7628	1.79521	0.613872	3.87642	3.90103	2.48197	0.624103	0.142371	1.13885	7.2387	5.38671	1.67069	1.71905	15.3597	0.788131	10.461	2.33078	1.61845	10.3485	1.85977	12.4247	0.276025	2.20724	2.80307	6.26946	0.715785
ENSG00000211979.2	5.65879	0.395629	1.6605	0.721984	0.852942	1.7283	1.98472	1.67818	5.85039	0.936165	0.122129	0.808898	0	0.326614	0.32902	2.30291	2.56076	0.632437	0.250775	0.782981	0.679002	1.83297	0.25883	0.95372	6.71017	0.920136	0.297935	0	2.94021	1.1974	20.1108	0.146612	0.211046	9.95454	2.17247	1.28205	0.447288	1.46485	1.20144	2.67381	1.95744	1.21699	7.41915	0.454141	0.658707	0.388072	1.35176	1.49513	0.566123
ENSG00000214456.7	0.916948	0.469579	0.166272	0.175435	1.42833	0.118114	0.202712	0.410023	0.798636	0.4664	0.297902	0.235517	0.137722	0.0595232	0.684946	0.375783	0.3268	0.710887	0.168746	2.18649	0.319157	1.41224	0.333818	0.184505	0.117843	0.133119	2.46166	0.600219	0.844256	1.13306	0.249283	0.154148	1.71302	0.586108	2.79261	0.465041	0.13544	0.405573	0.949922	1.6608	0.711844	0.716547	0.097253	0.152795	0.632899	0.736766	0.467431	0.383564	0.171424
ENSG00000138670.15	3.12353	2.35554	3.00071	1.04804	1.4922	2.79554	10.266	1.99857	3.44473	2.48195	2.00583	1.20001	3.18446	1.08144	1.64321	1.09839	1.0877	4.48773	1.80627	11.8595	3.55496	2.25633	2.25074	6.06381	1.66981	2.18136	3.80398	3.90668	3.48172	2.46137	4.02778	3.02211	0.862175	6.43746	3.55122	2.05378	1.88479	1.17458	5.39816	2.04303	3.05395	1.00318	3.4607	2.64448	1.71799	3.77546	2.78762	2.24011	2.50059
ENSG00000138434.15	11.3153	7.45057	11.4751	9.2192	9.44539	6.43977	16.2383	18.1381	11.4072	11.9452	13.1708	10.4962	10.3809	9.83371	13.2831	9.36765	18.9635	17.4238	7.53619	24.9132	10.8297	7.69159	13.591	8.67485	16.1225	11.4667	14.5979	58.0821	13.1858	10.4574	10.0436	6.60582	5.35659	16.9237	11.0827	33.6473	7.04037	7.01699	13.4468	12.6575	13.0647	11.9337	13.1135	9.70118	7.37583	13.7078	3.13605	16.4669	11.6458
ENSG00000172478.16	8.99721	0.712904	12.5924	0.562585	2.10718	0.0710186	0.828503	2.05492	1.48533	1.56768	7.56562	1.55456	4.63072	2.09966	1.7546	17.0183	2.16741	15.347	6.69275	0.709259	4.82019	1.41401	4.50011	3.38602	0.797234	7.32405	6.02381	1.29579	1.83681	1.67291	12.3833	0.128524	0	4.07231	3.89169	1.08875	13.9719	1.1682	6.54159	5.98	6.51887	1.67806	9.91055	21.8828	1.52133	7.87303	5.6177	9.44773	8.81718
ENSG00000232878.2	3.37259	0.0240748	0.0757834	0.109835	0.0636994	0.0739477	12.6942	0.021883	0.577783	0.00985975	0.0501643	0.119271	0.0480392	0.044719	0.0150161	0.0378368	0	0.456572	1.37341	23.1988	0.142185	1.62625	0.874141	0.0261161	0.040384	0	0.238478	0.251236	0.0832891	0	0.275351	0.0200737	0	0.0209684	1.0734	0	1.34731	0.0501408	0.636055	0.0563214	0.0945904	0.0208283	0.0263846	0.522308	0.818631	0.637602	1.27499	0.071648	0
ENSG00000182871.13	25.306	13.3676	33.2673	16.8982	10.1413	45.3871	5.73142	26.9587	19.4145	28.8247	34.6757	13.9644	21.0969	25.067	15.2792	9.90115	26.9864	3.42517	24.1648	2.71541	9.16305	13.8596	38.5571	67.0116	18.2897	27.59	30.6132	5.83096	16.0345	15.4017	20.8933	23.6711	5.34899	7.48295	8.46534	41.0624	54.8491	38.9392	22.0508	30.5447	18.593	31.8603	65.366	35.5384	12.0841	13.5006	38.6631	14.9198	15.7147
ENSG00000229591.1	0.350552	0.370351	0.166543	0.482753	0.419961	0.0975055	6.91031	0	0.230863	0.173344	0.0367474	0.149779	0.105572	0.327585	0.197999	0.083151	0.0531387	0.691981	0.050304	6.97353	0.24036	0.308854	0.311519	0.114787	0.177497	0.0664467	0.413752	0.674817	0.305063	0.135108	0.621042	0.220572	0.825524	0.506886	0.255787	0.337537	0.323004	0.183651	0.433803	0.247546	0.277165	0.274637	0.3479	0.327953	0.0457383	0.0333621	0.587503	0.179949	0.136273
ENSG00000241544.1	0.0675412	0.035678	0.117656	0.0434059	0	0.0584469	0.268475	0.0432397	0	0.0194824	0.198245	0.0168339	5.29988	0.0589084	0.0222534	0	0	0.0466637	1.04029	0.847314	0.0432231	0.0198358	0.910313	0.412833	0	0.0298722	0	0	0.0274292	0.0202467	0.171815	0.0991617	0	0	0.0255541	0.195101	0.0968078	0	0.108346	0.0834663	0	0.0205779	0	0.0491455	0.11652	0.0299969	0.020317	0	0.107212
ENSG00000198915.10	0.97119	0.513022	1.13637	1.42839	1.09109	0.450225	1.63557	7.80744	0.857061	0.689148	3.85239	4.01677	3.25241	1.19435	3.45951	0.405445	7.0076	0.943216	2.49185	1.32628	0.407535	1.22238	0.471801	1.45013	4.05693	0.530173	0.406548	0.271935	0.331305	0.294458	0.183528	1.46661	3.87748	1.12855	1.32596	0.96185	0.948563	2.06775	1.29798	6.69357	2.7298	0.223189	2.30037	1.29018	2.35354	1.68959	1.3472	1.62275	0.751304
ENSG00000075218.17	5.79992	1.23809	4.53332	7.88107	1.19189	1.37162	0.297769	2.06763	2.49978	1.25475	2.43113	8.68524	3.76298	5.77408	0.382189	0.729959	1.64395	0.647725	3.87069	3.57325	0.846564	0.609002	5.8319	0.582754	2.11906	1.09284	0.940874	0.856486	2.4877	7.64519	2.37986	11.0231	0.584331	3.17287	0.892784	3.06769	2.50247	2.17358	2.99	0.363281	1.2862	0.435716	3.33929	1.09264	10.6138	3.33456	1.54152	2.68005	3.40514
ENSG00000260057.4	0	0.0186422	0.100599	0	0	0	0.180362	0	0.040673	0.473361	0	0	0	0	0.0697661	0	0.074895	0.877765	0.0708996	0.0664099	0.0338769	0	0	0.0404457	0	0.187303	0.0194384	0	0	0	0.0112219	0.0932639	0	0.0324735	0.1402	0.101943	0	0	1.90217	0.0436122	0	0	0	0	0	0.728832	0.191086	0	0.14405
ENSG00000100479.11	2.66887	1.71105	2.7093	3.06752	0.552622	0.510757	7.26677	1.52241	2.91814	1.21891	1.27212	4.76716	2.42844	2.56649	0.721506	0.934255	1.70643	1.04803	4.74308	6.24557	1.81196	1.05512	2.67238	0.457495	1.68774	0.92817	0.700456	0.475039	1.16723	6.80035	2.48068	1.48696	1.31609	2.91756	1.28162	0.812667	1.1525	3.74765	1.62469	0.648353	0.481323	0.656759	3.05051	0.784257	6.08346	1.88436	0.967503	2.83297	1.70699
ENSG00000213186.6	1.95405	3.67385	2.12136	1.24339	0.355364	1.04849	2.66454	1.43615	1.4174	1.07909	1.41185	2.65941	1.10813	2.92084	0.927605	0.436396	1.41867	1.13687	1.75622	4.37862	2.05057	0.679586	3.57639	0.63353	0.63411	3.05137	0.514543	1.16012	0.631716	6.32005	1.0533	2.66503	1.58123	1.32881	1.51267	1.47714	1.36814	2.05864	0.911504	0.248892	1.44079	0.301589	1.93501	0.832524	0.821894	2.14107	1.99155	0.827645	1.98524
ENSG00000144648.13	7.74018	0.559914	0.204944	0.243566	0.16078	0.29197	0.503919	0.230798	0.48296	0.866581	0.275844	6.64911	0.112592	0.0846546	0.261926	0.433169	0.372729	0.161791	0.105235	7.94363	0.313527	0.504947	0.485572	3.00163	0.349477	1.91608	0.291913	0.105689	1.32893	0.121924	0.337048	0.0760004	0.515748	0.317551	0.230828	0.338225	0.41073	1.50513	0.33809	0.19039	3.79442	0.163348	0.649309	1.54029	0.0881788	0.611712	2.7139	0.265728	0.188656
ENSG00000150977.10	5.63639	3.31946	3.87197	4.30122	4.84276	3.56548	1.95404	5.05422	6.69201	6.06479	2.12233	7.01717	2.98886	2.67099	6.29631	2.1688	2.50412	8.47457	2.38156	1.71437	3.91696	2.30165	3.4538	3.082	8.46656	4.89106	9.56749	9.82916	2.84843	2.72936	5.33492	3.91599	3.13862	6.59534	4.41661	2.83775	3.53395	3.67108	6.50255	4.46271	5.77503	3.81741	2.37022	2.71353	4.12698	5.1333	4.91309	2.85213	2.63591
ENSG00000117983.16	13.0387	0.648072	1.16745	11.0056	545.093	0.0411647	2.79081	30.026	112.176	106.195	0.0252656	12.4646	0.219031	0.136324	0.605436	28.7295	235.707	0.047577	0.496951	1.84147	0.358351	0.135714	1.29262	0.490142	340.235	9.20117	7.30848	11.1663	54.8827	0.136895	0.636748	0.711974	0.0528522	13.2083	1.23929	284.861	6.44424	0.475833	103.371	21.8998	8.64936	153.979	6.69963	1.31334	0.0204131	8.55709	1.03519	229.714	1.33884
ENSG00000218226.1	0.666188	0.30392	0.402817	0.948699	0.578416	0.304621	9.93031	1.29402	0.872479	0.25549	0.522173	1.39247	0.191509	0.673477	0.728323	4.03909	1.94395	3.62981	0.228131	11.425	0.232542	0.333492	3.01387	1.05847	0.845206	0.234374	0.425313	5.69405	1.49415	3.02276	0.51996	0.626857	0.652763	1.69968	0.61867	1.28291	0.797523	1.05496	0.364317	0.972948	0.42946	0.512035	0.683688	0.313981	0.17055	1.60377	0.24594	0.809275	0.442903
ENSG00000244482.8	1.65712	0.866649	3.10212	0.898065	0.960243	3.59568	0.463479	1.21131	2.92651	0.474433	2.97643	0.708912	0.80528	0.857483	0.339544	0.54756	0.507391	0.227839	1.55691	1.92374	0.890326	0.435824	1.58983	0.472427	0.628253	0.791254	7.75832	0.0302983	1.10488	0.88229	2.0422	0.0726248	0.0836336	2.21516	1.29137	0.127013	1.0192	1.84428	0.769708	0.641861	2.32139	0.263742	0.324553	0.0989823	1.83477	1.41153	1.0416	0.885037	1.06563
ENSG00000008438.4	0.0468098	0.0741805	0.0667165	0.090248	0.174465	0	0.398717	0	0.32369	0.0607607	0.0343486	0	0.131574	0.0612402	0.0154228	0.0518154	0	0.291065	0	0.0880854	0.0898679	0	0.194122	0	0.0829554	0.0621092	0.232046	0.401397	0.342179	0.252577	0.535848	0	0.0593566	0.215363	0.212525	0.270431	0	0	0.0901078	0.231387	0.259073	0.0855698	0.108397	0	0.0997561	0.155922	0	0.39948	0.0318444
ENSG00000224520.2	0.186334	0.701306	3.12051	1.48189	1.43238	0.377915	0	0.984144	0.375811	0.997701	1.29893	0.348311	1.01477	0.30472	1.6883	1.63718	1.30989	0.0482761	0.467928	0.701274	0.245941	0.123127	0.555402	1.89525	0.660433	0.752006	0.474675	2.16847	0.28377	0.879743	2.62184	0.697599	0.679299	0.257185	0.237934	1.07649	3.30505	1.94749	0.493196	2.15876	0.322274	1.40507	1.02479	1.9829	7.33915	1.25686	1.17707	1.04618	0.411975
ENSG00000248740.4	0.0365147	0	0	0.0351997	0	0	0	0	0	0.0473973	0.0267942	1.41973	0	0	0.0721848	0	0	0.0504554	0	0.824548	0	0.289542	0	0	0	0.0968984	0	0.0894616	0.133461	0	0	1.41529	0	0.907183	0	0	0	0.0803447	0	0.180497	0	0	2.83264	0.0797084	0.177866	0	0.0329519	0.0164011	0
ENSG00000171989.5	0.0199073	0.0841268	0.0567465	0.0767615	0.0185492	0.0387603	0.373047	0.0191169	0.0229432	0.0258403	0.116862	0.0893099	0.0839339	0.0130221	0.0196771	0.0440722	0.105618	0.343845	0.0199968	2.24766	0.133767	0.0175394	0.350865	0.0684448	0.176397	0.00880461	0.0877196	1.24372	0.169776	0.0895134	0.0886222	0.0701453	0	0.146543	0.067787	0.172514	0	0.0438028	0.114963	0.172208	0.123951	0.0363912	0.046099	0.0651838	0.0242425	0.0928346	0.0718596	0.0983581	0.067714
ENSG00000198049.6	0.0148276	0.117488	0.0281777	0.0428807	0	0.0866096	0.0252597	0	0.0170888	0.00641556	0.0435214	0	0.0729359	0.0193986	0.00488536	0.0246197	0.0157335	0.102442	0.0595769	0.251119	0.0498168	0.0653192	0.107608	0.0169933	0.0394157	0.0393477	0.00816703	0	0.144519	1.17343	0.726094	0.0261232	0	0.272875	0.0252449	0	0.143455	0.293631	0.0570855	0	0.010258	0	0	0	0.0270848	0.0691461	0	0	0.0100871
ENSG00000279149.1	0.135028	0.0570619	0.166791	0.0520662	0.0125816	0.0438176	5.06064	0.0259334	0.217868	0.134375	0	0.0201925	0.0569311	0.0264982	0.0889778	0.0523136	0.0143279	0.401147	0.0406906	1.95651	0.0518469	0.0475867	0.111994	0.1857	0.251259	0.0238882	0.0148747	0.0330821	0.197411	0.121431	0.098754	0	0.256831	0.310619	0.137937	0.078009	0.0145154	0.0396144	0.038989	0.133492	0.084074	0.0370254	0.0469024	0.0442132	0.0534408	0.314842	0.036556	0.0303249	0.0367436
ENSG00000133048.11	13.4694	820.687	8.5087	10.2387	5.81449	76.7314	3.85801	27.0847	90.0974	27.0642	54.7522	17.5027	11.8695	9.76824	24.7732	25.3859	98.1575	7.83005	263.784	89.6982	120.914	46.188	17.5735	60.5679	51.7536	4.16831	72.8629	5.66963	9.39789	89.1402	43.698	4.13799	0.764948	36.6723	52.1284	36.175	33.5938	32.7924	34.3235	375.947	27.6131	6.51716	5.25571	22.5915	259.316	39.009	5.19404	37.5079	52.2338
ENSG00000143324.12	25.8707	35.1667	29.0294	22.567	10.7442	13.3827	70.4228	12.0982	15.6977	20.7707	18.8892	21.4272	14.4021	23.8765	20.0299	26.0663	19.498	24.4281	30.7326	20.6371	5.46173	42.9919	20.342	11.8354	22.2898	10.4945	7.93485	4.66056	16.6082	19.0714	8.16742	9.52729	6.73477	8.86511	7.02957	8.34713	16.6522	53.2537	26.3905	16.8273	18.5396	16.0409	7.30225	16.0644	15.1933	31.7309	9.36727	21.0894	14.4526
ENSG00000171916.15	0.304845	0.0374491	0	0.0273364	0.0396346	0.00460112	0	0.258702	0.0326822	0.22699	0.0156065	0.0424069	0	0.00463746	0.193872	0.0117713	0.0300903	0.00979603	0.00712128	0.0533626	0.0170133	0.268584	0.00735002	0	0.0251274	0.0940653	0.013667	1.83245	0.00863726	0.0127511	0.0135258	0.262292	0.0179793	0.032617	0.0362106	0.450529	0.0304841	0.00519971	0.191057	0.551941	0.181471	0.129597	0.31192	1.14519	0.140291	0.160579	0.0255907	0.0445803	0.0675203
ENSG00000267312.1	0.0944946	0.0831931	0.0897867	0.151819	0	0.0613283	0.0536591	0	0.181508	0.136286	0.0231131	0.541688	0.0664019	0.0618125	0.10378	0.0871661	0.0668455	0.391713	0.0949194	0.651996	0.0302359	0.138758	0.261249	0.0721975	0.0837307	0.0557241	0.0520476	0.154342	0.0383753	0.283264	0.29046	0.110987	0.119823	0.0289834	0.0715036	0.0303288	0.237021	0.254125	0.242533	0.1557	0.108956	0.0287898	0.0364699	0.412547	0.431522	0.335742	0.255824	0.0707393	0.257136
ENSG00000257654.1	0.0920849	0	0.0437485	33.9984	0	0	2.8237	0	0	0.159372	0	5.50826	0	0.0602363	0.03034	0	0	0	7.9549	0.519848	0.0441973	16.2263	0	0.422138	0	0	0	0	1.68285	0.496873	0.0292813	0	7.94016	0.254199	0.10452	0	0.79192	0	0.0886307	0.341391	0.382238	0.589169	0.426479	0	0.0280345	0	0.0831	0.165445	0
ENSG00000230918.1	0.895238	0.862349	0.775579	0.0507645	0.0981368	1.05951	0.807402	0.10114	0.182075	0.205067	1.42976	0.236253	4.77367	1.03343	0.0694027	0.0582923	0.223515	0.0727661	1.21665	2.77469	0.657159	0.742353	1.03734	0.362116	0.0933248	0.209619	1.23274	0	1.28317	0.0473582	0.35165	0	0.200328	0.0969132	1.22534	0.101412	0.735929	0.463489	0.405485	0	0.400753	0.144399	0	0.287386	0.14429	0.877059	1.0455	0.260188	0.895624
ENSG00000227014.4	0.318287	0.205495	0.436843	0.477282	0.0659051	0.0688575	2.22913	0.30565	0.0815168	0.107112	0.544965	0.264431	0.347919	0.161936	0.407823	0.215308	0.262682	0.928474	0.355242	1.92993	0.135792	0.0623172	0.513314	0.405306	0.282031	0.172055	0.116875	0.129968	0.215433	0.254432	0.404838	0.186919	2.46644	0.19525	0.561975	0.136209	0.342154	0.207508	0.306348	0.262222	0.318064	0.193946	0.327578	0.385996	0.0969	0.16492	0.670206	0.079424	0.144352
ENSG00000253582.1	0.735583	0.282592	0.222388	0.644629	0.373855	0.260402	7.63258	0.256864	0.462414	0.260403	0.343486	0.450005	0.61088	0.306201	0.242359	0.074022	0.070957	2.03283	0.403031	8.6827	0.513531	0.471335	0.277318	0.0766382	0.237015	0.768971	0.147331	0.737259	0.570299	0.24055	0.425276	1.7672	0.508771	0.0615322	0.341557	0.321942	0.215657	0.343325	0.643627	0.330553	0.231315	0.611213	0.154852	1.02182	0.183226	0.534588	0.84485	0.300361	0.136476
ENSG00000274248.1	0.289919	0.612588	0.826424	0.0698695	0	0.141121	0	0.069602	0.167066	0.125441	0.265925	0	0.0509319	0	0.047761	0.120345	0	0.150227	3.13064	0	0.208726	0.0638583	0.37572	0.41533	0.0642235	0.384676	0.0798437	0.0887882	0.0883044	0	0.0921889	0.191542	0	0.133386	0.205669	0	0.389573	0.15948	0.279044	0.179138	0.250715	0.0662476	0.08392	0	0.0220659	0	0.130815	0.0325553	0.0493075
ENSG00000229835.2	0.0762513	0.0302093	0.0543392	0.0735052	0.0355246	0	0	0	0.0659097	0.0329922	0.0699407	0.0997748	0.0133956	0.0748184	0.0188424	0.0422026	0.0202276	0	0.0191485	0	0.0182989	0.0839766	0.0592907	0	0	0.0168622	0	0.350282	0.0232249	0.0857162	0.0303081	0.0335848	0	0.0175408	0.735662	0.734203	0.0409845	0.0279631	0.0183477	0	0.0263762	0.0348474	0.0220717	0.0208062	0.383033	0.025399	0.0172028	0.0428117	0.0389049
ENSG00000201512.1	2.01212	0.531443	1.31441	2.42457	1.17178	0.163237	14.5681	0.241529	0.579743	0.544126	1.47648	0.564185	0.530224	1.97431	0.248607	0.696028	0	25.1966	0.252646	26.9778	1.20718	0.886392	41.7218	1.153	0.222865	0.11124	1.38535	41.5946	1.83858	2.0357	1.99943	2.88028	0.318931	1.85148	0.428221	0.242177	0.540751	0.737893	2.90497	1.24327	0.348008	0.689667	0	0.274518	1.14858	2.68092	1.58882	0.338915	0
ENSG00000260727.1	0.188285	0.331533	0.327992	0.907522	0.23392	0.162933	0.427674	0.482159	0.289332	0.0814668	0.276324	0.187712	0.308721	0.615823	0.0413573	0.0694732	0.19979	0.476977	0.252176	0.472413	0.0301233	0	1.0411	0.0719286	0.278063	0.0277583	0.207415	0.0768836	0.229394	0.677302	0.159657	0.884588	0.0795843	0.462007	0.178093	0.241726	0.067468	0.0460324	0.0604075	0.387799	0.39078	0	0.290673	0.0685017	0.898044	0.418114	0.113276	0.197332	0.128089
ENSG00000162702.7	7.33274	9.09624	10.8469	15.5842	7.19817	8.07921	45.3575	12.622	10.5538	8.51717	12.1558	17.998	6.08654	9.59776	22.658	34.6129	9.68761	17.0203	10.3258	30.8621	6.14994	22.3055	18.7024	7.41739	10.2617	7.99363	6.3617	9.34534	13.4719	12.5819	7.22929	8.62467	27.9993	9.86436	7.48287	5.48266	10.5619	22.5732	15.4209	26.7596	12.4799	18.7222	14.796	4.7945	10.5939	19.2236	5.20683	29.095	7.82221
ENSG00000236480.1	0.110647	0.151965	0.126161	0.106662	0.288676	0.0287245	0.0753976	0.127505	0.280545	0.153198	0.276052	0.380569	0.0466514	0.20266	0.576001	0.0612395	0.0234815	0.0764451	0.0889155	0.124927	0.286775	0.0389943	0.114714	0.0253616	0.0784345	0.0391496	0.0243777	0.0542174	0.026961	0.019901	0.154808	0.0779751	0.0841827	0	0.11303	0.19177	0.166522	0.194769	0.234292	0.246124	0.214334	0.0404532	0.153734	0.096613	0.774769	0.0442273	0.0599106	0.00993973	0.376362
ENSG00000213352.3	0	0.123757	0.0636026	0.129054	0.155927	0.0651651	0	0.0642799	0.115718	0.11585	0.221032	0.125125	0.0470374	0.109466	0.165409	0.0370477	0.106541	0.13874	0.134477	1.6375	0.176702	0.0884631	0.242894	0.0383572	0.088969	0.074013	0.0276519	0.163998	0.0815522	0	0.0851397	0.176896	0.0848793	0.0307966	0.0379885	0.386714	0.287828	0.343666	0.09664	0.0413601	0.0231544	0	0.155006	0.0365297	0.570601	0.111483	0.0302032	0.0601319	0.182149
ENSG00000105278.9	1.57062	0.0329469	0.0565698	0.054659	0.0264164	2.99182	0	0.0108899	0.0326739	0.0269866	0.00416067	2.62856	0	2.47763	0.011209	0.00627643	0	0.0430917	0.00569559	0.0426793	0.0163286	0.00999129	0.00587853	0.617335	0.0150726	0.0200622	0.0593387	0.0208377	0	2.48838	0.00721195	0.0449531	0	0.078261	1.6894	0.0109192	0.0182858	1.75082	0.0600315	0.00700701	1.3298	0.0155477	0.0196952	0.105207	0.00863108	0.808358	0.0511686	0.0152808	0.0154293
ENSG00000183607.8	2.28357	0.0323109	0.309971	0.0982737	2.10878	0.264655	0.208404	1.86005	4.39419	6.75756	0.0149613	0.533581	1.59035	0.0133373	31.4995	15.8662	0.627409	0.352165	0.819227	0.575512	5.69544	0.0538913	0.0422771	0.140202	0.758793	0.243477	23.4264	29.2228	2.68279	0	0.0713167	0.0359214	12.5651	5.15932	10.4372	0.844178	0.0657538	0.0149543	0.765344	153.446	0.691173	83.5819	0	0.378313	1.60769	0.651984	0.0551989	3.74563	4.23051
ENSG00000230266.1	0.515863	0.13625	0.326775	0.0828809	0.0801117	0.167401	2.92935	0.206409	0.495443	0.130201	0.0630893	0.160716	0.0302083	0.056241	0.113311	0.0475856	0.0456152	0.504908	0.172727	4.77279	0.165064	0.871129	0.40112	0.147802	0.761835	0.513352	0.118391	5.63477	0.261872	0.115979	0.246053	0	0	0.276895	0.853894	5.96053	0.0924243	0.126119	0.20688	0.212498	0.386626	0.0785845	0.149322	0	0.0392626	0.315025	0.0387941	0.115854	0.0584897
ENSG00000281881.1	0.0479418	0.683769	0.20499	0	1.51882	0.186689	2.85851	0	0.276264	0.0207433	0.281434	0.0358468	0	0.344966	0.268528	0.106137	0	1.35803	0.192629	4.60099	0.0460206	0.633587	1.1432	0.604384	0.0424807	0.0848148	0.8318	0.880936	0.700908	0.0431142	0.320137	0.0844637	0.121584	0.794054	0.054416	0.600104	0.463831	0.175814	0.13843	0.710947	0.364839	0.438195	0.111018	0.261632	0.058382	0.255507	0.778752	0.34454	0.29353
ENSG00000100346.16	0.262329	0.0676368	0.0133532	0.749614	0.0407388	0.0912082	0.356451	0.242917	0.122373	0.085128	0.0229161	0.628139	0.0263343	0.0612856	0.0329264	0.0086423	0.0430792	0.151034	0.00313701	0.0705205	0.00749455	0.7374	0.123035	0.31854	0.0636463	0.129835	0.0197815	0.0459079	0.0951203	0.407231	0.0407149	0.635485	0	0.379319	0.065577	0.0571334	0.0705001	0.0160337	0.0450873	0.0733269	0.127472	0.0285444	0.0144636	0.422664	0.0656026	0.391133	0.352282	0.0308599	0.0722342
ENSG00000237594.2	0.861027	0.324878	0.486982	2.25291	0.382041	0.0798312	0.558786	0.0393734	0.283524	0.230625	0	1.59418	0.662672	1.68969	0.0270181	0.0680786	0.130519	0	0.0411856	0.15431	0.0590373	0.0722485	0.0425085	0.422909	0.0363308	0.0544022	0	0.100454	0.199813	1.51178	0.651883	4.26192	0.363938	0.415005	0.139615	0.315832	0	0	0.315706	0.0506687	0.0567312	0	1.47166	0.223756	1.66018	0.464351	0.592012	0.0368326	0.19525
ENSG00000010438.15	13.2868	0.374469	5.42713	0.292872	0.0754899	0.184034	0.207026	0.0972504	0.23343	0.0438178	0.178349	0.454332	0.156561	0.119242	0.0867534	0.0448402	0.107459	0.195909	2.42109	1.60078	1.0499	0.410436	12.8933	0.0696376	0.0538412	0.223951	0.217543	6.4014	0.123382	0.200362	0.618286	0.107052	0	0.13046	0.160926	64.26	0.021773	0.0891325	0.272923	0.0250298	0.462407	0.0370254	0.140707	0.243173	0.221985	4.19639	0.310726	0.00909748	0.220461
ENSG00000114923.15	1.46305	1.31488	1.94056	3.20362	3.05957	0.395283	0.146611	2.11062	3.44862	1.58114	0.927838	0.613796	1.14439	6.77287	0.861569	0.820741	0.709487	0.493969	1.31003	0.859572	1.31227	0.793243	0.954025	2.1699	1.14974	0.980864	0.845957	0.162194	1.31468	2.39331	1.94299	6.68309	0.646382	2.74121	2.06639	1.95055	0.661839	0.699193	1.91154	0.719931	0.728212	0.653497	1.31072	0.88152	1.04602	2.15663	2.61669	3.81503	0.963777
ENSG00000238268.2	0	0	0.023341	0	0	0	0	0	0.169866	0	0	0.0367351	0	0	0	0	0	0.0339434	0.0987014	0	0.0707415	0	0.0509359	0	0.0870669	0.0434583	0.0676518	0.180553	0.179569	0	0.0468671	0.0432784	0.0622985	0.180829	0	0.567669	0	0	0	0	0.0679782	0.0449054	0	0.053623	0.0299144	0	0.133008	0.0662021	0.0334227
ENSG00000240476.1	7.07694	10.6228	23.2523	0.0337727	0.0326443	3.29698	0	0.134573	0	0.0303172	3.41915	0	2.01875	20.7402	0.0115431	0	0	0	18.5109	21.0965	4.50647	0	23.9727	0.0803028	0.0620872	0.015495	0.231563	0.0429174	0.170734	0.063013	1.02491	0	0	0	0.0795311	0.134935	1.61944	0.0256958	0.404642	0	0.145425	0	0.0811285	0.267669	36.0509	0.0466792	0.063232	0.0157362	8.65162
ENSG00000164379.5	6.01349	4.56762	6.23673	0.284163	24.1708	43.0588	9.44088	17.5129	16.1486	0.901313	22.8852	0.161634	0.262381	12.9065	11.6224	1.43572	13.9087	11.2828	22.6618	0.147922	4.49916	66.2967	1.93556	19.4817	5.60711	5.45837	2.48959	68.201	0.670392	0.0883652	4.25554	4.58751	1.64468	1.22964	4.34963	51.1092	5.99966	0.778337	7.84963	68.8009	19.3194	16.148	4.75555	25.782	7.31706	12.1232	6.41987	2.2597	5.16047
ENSG00000273274.1	0.0157565	0.0152592	0.0299429	0.159485	0.00978768	0.00170436	0.326579	0.00252181	0.0575045	0.0204524	0	0.00392711	0.00922679	0.0171782	0.00865235	0.00436034	0.00278653	0.048987	0.00527576	0.1186	0.0063021	0.0416467	0.00816784	0.033106	0.00465388	0.00813024	0.00723222	0.00965089	0.0191966	0.413287	0.0801642	0.138799	0.00332996	0.749087	0.00596142	0.00252858	0.033876	0.0288913	0.0707719	0.00649052	0.0127174	0.00240027	0.00304058	0.0200637	0.123121	0.0157452	0.0805747	0.00235908	0.0017865
ENSG00000175445.13	3.02266	5.08666	1.81971	5.07877	4.01326	23.5809	17.1643	8.28696	25.3338	13.8438	11.09	2.76041	8.61507	1.14207	6.43155	6.4236	1.69753	8.78375	2.71176	2.5907	11.6135	15.2062	4.24216	6.28482	2.41937	5.53115	35.0981	6.41628	61.358	2.27561	6.9017	6.81587	1.07281	46.2848	8.12318	1.6959	9.09479	3.67237	2.45031	76.2278	16.5961	14.7839	1.0152	1.83843	5.93346	14.4903	9.59219	5.99034	20.0188
ENSG00000132677.11	1.26524	0.0947265	0.151458	0.172866	0.0371313	0.0129316	0.0848585	0.105236	0.252598	0.112074	0.160828	0.558682	0.245024	2.25483	0.085343	0.121306	0.306565	0.020649	0.720523	0.0749884	0.0908508	0.41254	0.0929583	0.079923	0.132415	0.0132186	0.167364	0	0.0242752	0.385249	0.167898	0.157967	0.063164	0.311681	0.0848088	0.0383704	0.0535476	3.43426	0.134243	0.209295	0.0689226	0.0182117	0.415259	0.184851	0.482247	0.995539	0.449521	0.277437	0.0881063
ENSG00000261471.1	0.0553871	0.102402	0.072363	0	0.0129021	0.00898675	2.00505	0.026594	0.30321	0.113833	0	0.0103534	0	0.0181154	0.0364977	0.00766374	0	0.210466	0	4.24721	0.00664594	0.0243994	0.229693	0	0.0858864	0.00612416	0.0152536	0.186587	0.25305	0.0622622	0.0616423	0.0121976	0.0175582	0.165636	0.0471501	0.106662	0.0595404	0.0101559	0	0.0684464	0.019159	0.0253123	0.0160324	0	0.0295088	0.212166	0.0499829	0.0186584	0.00941987
ENSG00000273615.1	0.308072	0.699765	0.0292723	0.65335	0.0574109	0.119966	1.67942	0	3.08896	1.173	0.0452121	0	0.974177	0.443348	3.18719	0.289863	0.0326895	0.234129	0.0618914	0.463777	0.0887179	0.434283	0.0638794	0.141227	0.0545959	0.163505	0.0339372	0	0.450401	0	0.0195922	0.542761	3.8674	0.0850426	0.209805	0.0296634	0.0662346	0.0225954	0.326167	0.114213	2.04606	2.36529	0.107009	0.0336247	0.018758	0.102618	0.722833	0.027675	0.0209579
ENSG00000267073.1	0.29435	0.427591	0	0	0.137134	0.143278	0	0	0.0848095	0	0	0	0.310262	0.240682	0.800101	0.0407283	1.63976	0.050841	4.06551	0	0	0.389006	0.228878	0.421678	0.0652051	0	0	0.811307	0	0	0.374391	0	0	0	1.12759	0.92112	0.158211	0.107945	1.06241	0	0	0	0.0852026	0.0803175	7.95311	0.29414	0.863296	1.32211	0.45055
ENSG00000254167.1	0.669597	0	0.0530197	0	0	0.507007	0	0.428674	0.77171	0.0965733	0	0.0834446	0	0.0730016	0.0367696	0.1853	0.236837	0	0.112101	0.630015	0.321382	0.3933	0.115702	0	1.08776	0.197433	0	0	1.22369	0.802894	1.0646	0	0	5.13447	0.696687	0	0	0.245557	1.6112	5.24069	0.463242	0	0.387644	0	0.441683	0	0	0.250633	0
ENSG00000246662.5	0.181828	0.0480244	0.00617031	0.0500798	0.0242033	0	0.265504	0.0249441	0.0898098	0.0955313	0	0.0291333	0.0182531	0.186907	0.05135	0.0143765	0.0137812	0.161516	0.117415	0.317718	0.0498689	0.0343285	0.0403954	0.0446539	0.0345248	0.114884	0.114458	0.0636401	0.0791166	0.0467195	0.132155	0.0915268	0.181158	0.334621	0.199012	0.025011	0.0139616	0.0381031	0.112505	0.01605	0.0359407	0.0474838	0.0150377	0.141755	0.055356	0.11248	0.0351614	0.0641697	0.0176709
ENSG00000273143.1	0	0.226794	0.178477	0.0517345	0.050006	0.243816	0.182851	0.309219	0	0.0696619	0.354425	0.0802557	0.527972	0.0702117	0.141458	0.118812	0.398625	0.111235	1.61726	0.908906	0.180308	0	0.278201	0.0615058	0.332878	0.189888	0.01478	0	0	0.723947	0.0511956	0.189102	0.0680521	0.098765	0.0609147	0.10335	0.0576916	0	0.0516542	0.198963	0.0371282	0	0.124276	0.410028	0.0653543	0.0357527	0	0.0241054	0.365095
ENSG00000111405.7	0.0880633	0.013291	0.0119537	0.0121274	0.0468888	0.0653191	0.257179	0.0362429	0.0579959	0.0272164	0.00923144	0.0376264	0.0353615	0.0493762	0.0455949	0.0417772	0.0266983	0.217293	0.025274	0.378777	0.0664197	0.0997563	0.130429	0.0432538	0.0445897	0.150231	0.0727579	0.092467	0.0153272	0.0452546	0.0320029	0.0554106	0.0797625	0.0347281	0.0785365	0.0121134	0.0135238	0.0461355	0.0363257	0.0155467	0.0870344	0.0229975	0	0.0411931	0.0574503	0.100572	0.0567648	0.0282535	0.736023
ENSG00000133392.15	3.20723	2.88431	17.3135	18.7919	4.73751	11.2452	20.9691	3.56513	2.89498	8.88903	12.567	15.2363	3.25882	0.745764	6.29006	3.65767	4.72149	19.1232	0.528552	1.39487	1.10942	5.57604	5.24964	33.9808	5.03622	15.9959	5.50837	24.5964	3.19263	1.93975	2.98848	4.97729	0.293896	8.34242	2.7978	2.37442	5.73724	12.7372	7.83186	2.1546	13.1599	5.10715	22.1623	13.8996	1.64071	11.8141	9.05786	3.31726	4.97878
ENSG00000175920.14	0.275912	0.110415	0.230388	0.257916	0.381738	0.0217055	0.0854606	1.44522	0.529981	1.08528	0.171786	0.3876	0.0763789	0.404723	0.603292	0.745031	0.443591	1.86004	0.0251957	0.125867	0.208674	0.125229	0.182035	0.239554	0.222257	0.314321	0.435194	2.65274	0.213915	0.255647	0.789614	0.0368259	0.0318061	0.523153	0.7165	1.32834	0.296602	0.153308	2.06817	1.0539	0.144608	0.603722	0.387227	3.01146	0.0738175	0.317491	0.158449	0.589605	0.608607
ENSG00000084774.12	6.54293	3.82617	7.52878	20.627	8.68433	7.43323	2.55649	9.71101	9.9067	6.84975	6.78033	24.2368	7.01333	14.065	3.47162	6.80848	12.7644	5.21165	5.92113	4.54839	2.20498	5.69414	8.52598	7.4206	6.63446	3.86018	4.62218	4.66201	8.13722	22.0572	5.2834	20.5024	4.98815	9.16521	3.52021	7.08606	7.63151	28.5732	6.50548	5.13326	7.26461	5.33292	10.9812	6.81373	10.2606	13.903	5.1028	10.4666	9.2044
ENSG00000144681.9	3.0667	2.05735	4.59306	0.251282	1.37874	7.15524	0.261216	2.57682	1.61698	0.560613	6.66095	0.200639	5.15043	3.54068	1.23523	1.6761	0.528788	1.07527	1.57105	2.06307	3.63192	1.81029	2.5515	5.60582	2.67661	1.66491	2.94966	0.056351	3.23187	2.37868	1.72846	0.270146	0.145826	1.56613	4.59471	0.605333	2.14283	1.07965	0.988808	0.189489	2.99147	0.525565	0.230799	0.594123	0.329106	1.03172	2.95428	0.413236	6.57171
ENSG00000249550.5	0.774179	0	0.00357091	0.0072456	0	0	0.0256089	0.707351	0	0.0292692	0.259223	3.34955	0.0105635	0	0	0	0.358899	0	0.407704	0.155583	0.00360754	0	0.0077926	0.00861411	0.00666011	1.8184	0.00827995	0.00920752	0	0.00675942	0.329826	0.0264844	0	0.103743	0.00853132	0	0.420155	0.0055128	0.101281	0	0.0727991	0	0.234972	0.0492222	0.025171	0.0100146	0.00678292	0	0
ENSG00000128512.18	4.95092	3.65856	3.32995	1.91535	4.26724	3.62185	14.5663	2.60106	3.74805	1.64613	2.48443	2.98237	1.70717	1.31331	1.13119	1.21804	1.7837	10.2555	3.11159	21.3324	4.40613	1.90756	6.17982	2.63109	4.05274	3.01329	4.36282	2.83417	4.65325	4.75685	4.16477	0.790102	0.997994	7.35679	2.73559	1.05523	1.45585	3.69223	3.19872	1.57819	3.04093	1.27857	2.73723	2.03571	1.26766	5.48259	1.40977	3.39636	1.73758
ENSG00000227992.1	1.35978	2.97577	3.32237	0.936291	0.452504	1.00859	3.30924	1.30579	1.11939	1.17669	1.21161	1.67034	0.341258	1.96957	0.448017	0.268783	0.72143	0.268417	0.585382	13.7078	1.3519	1.02689	1.10767	0.890505	1.37701	0.730275	0.66872	0.356944	0.709998	1.48489	1.45158	1.02671	0.246321	1.25121	0.99219	1.02873	1.77497	2.42207	0.467418	0.840195	0.940724	0.443878	3.26127	0.954088	0.62096	1.2294	1.13945	0.567137	0.858973
ENSG00000224420.3	0.510058	0.124354	0.233003	0.189111	0.23763	0.267374	0.100259	0.527484	0.813934	0.509286	0.158348	0.322704	0.165425	0.179657	0.452451	0.0977194	0.520407	0.0813219	0.315293	0	0.423708	0.190125	0.305082	0.179863	0.347659	0.81559	1.54517	0.264349	0.358512	0.15878	0.817183	1.1924	0.42289	1.08308	0.278336	0.472232	0.147621	0.143885	0.623097	0.0727293	0.57002	0.161377	0.431567	0.899294	0.83614	0.522764	0.230145	0.220288	0.387026
ENSG00000279286.2	0.214517	0	0.0169858	0.080419	0.688485	0.0077347	0.812097	0.0228889	0.0686753	0.458928	0	0.249508	0	0.0935494	0.0706788	0.0197881	0.0505832	0.123507	0.0239424	0.269115	0.0629203	0.126001	0.0123557	0	0.285122	0.0105419	0.0525139	0.277385	0.653384	0.0321527	0.0568438	0.0314947	0	0.0438645	0.0270541	0.114752	0	0.00874095	0.114706	0	0.0989386	0.250537	0.165585	0.0650379	0.00725646	0.0396972	0.129058	0.112412	0.00810749
ENSG00000133216.15	11.1266	1.46512	10.896	5.70561	1.92447	1.96088	0.940407	8.42222	1.25379	1.76981	4.74229	5.5712	3.35684	0.708108	0.776316	0.906148	1.70297	4.79247	4.06006	7.33735	1.34931	2.13287	12.2671	3.51507	1.58434	4.11838	2.75726	1.35906	1.82736	3.38303	7.78341	3.81194	0.11951	1.29341	2.30609	1.86683	1.80052	7.58014	4.97105	2.58563	5.14171	0.945123	1.51215	2.6481	7.19048	8.2341	1.4799	0.845446	7.13339
ENSG00000232618.1	0.0608359	0.128544	0.289025	0.23458	0.0566855	0	1.76184	0.175261	0.21034	0.0263223	0.0892817	0.0454879	0.213749	0.119385	0.0200441	0.0336707	0.129106	0.252186	0	0.228958	0.029199	0.0535995	0.189217	0.278886	0.053906	0	0.083771	0	0.0741183	0.0547098	0.386894	0.160771	0	0.167936	0.138103	0.0585772	0	0.0446199	0.175661	0.22554	0.210438	0	0.140876	0.0663997	0.018521	0	0.3294	0	0.0827725
ENSG00000279727.1	0.175537	0.026493	0.035741	0	0.0233659	0.0488253	0	0.0963242	0.115603	0.0217002	0	0.0187502	0.0176215	0	0.0991467	0.0138791	0	0.502433	0	0.283132	0.0481435	0.110469	0.0779955	0.172436	0.0444404	0.0110909	0.158841	0.0307191	0.0305517	0.0225515	0.0478435	0.02209	0.0317982	0.346119	0.128084	0.072437	0.0269571	0.0367848	0.048272	0	0.0520458	0.0229205	0.0290348	0.0273701	0.038172	0.233882	0.0452598	0.0563177	0.0511785
ENSG00000187045.15	1.37884	0.815586	0.145135	0.716324	0.300036	8.78272	0.0984583	7.09618	0.399656	0.175048	0.302928	0.314849	0.116038	0.0918153	20.9847	0.603201	0.569464	0.0570435	0.323451	0.201979	6.01952	6.6779	0.402321	17.1838	3.81164	1.13202	0.443399	0.313543	0.804734	0.0816761	1.15781	0.261833	0.188452	2.94776	1.58378	0.874496	2.78695	0.151393	1.40658	24.4572	0.931062	0.845216	3.85257	19.0866	0.158359	0.357527	0.223527	3.98296	2.4995
ENSG00000197165.9	1.54071	0.696482	0.330797	0.685488	0.828232	1.07686	0.252375	1.13811	1.89519	0.78201	0.173932	1.61725	0.447641	0.814024	3.60223	2.5582	0.880304	0.982583	0.937511	0.139388	1.28699	3.23699	0.138232	1.73179	0.800747	0.609353	4.17784	0.43555	0.794157	0.106582	1.67232	0.195752	5.46655	0.8588	7.16325	0.413671	1.59254	0.336836	1.26904	1.97721	2.26503	1.5301	0.274446	2.08585	0.775749	0.532944	2.94119	0.685378	1.41095
ENSG00000166592.10	8.97302	7.59428	18.4198	0.760428	4.81439	7.07793	2.01575	38.8417	9.22771	12.0142	7.51047	2.62472	6.24996	0.361206	13.1707	1.71364	1.59037	63.5335	20.4831	5.4181	7.2315	17.2014	10.4478	150.276	5.32973	8.27735	32.2936	3.14058	15.9056	0.496582	12.8177	1.9978	3.07585	9.8535	8.09185	5.88651	25.9273	2.90731	35.7036	4.41111	14.08	6.70538	2.92271	19.5227	6.35811	8.34258	22.2815	6.62573	24.6318
ENSG00000112280.14	0.0238724	0.0302649	0	0.0138076	0.0222438	0.0185922	0.0244009	0.00458492	0.0330155	0.0165265	0.0210208	0.00356995	0	0.0343549	0.0409003	0.00792756	0.0050662	0.0692716	0.0191838	0.305472	0.0137494	0.00420656	0	0.0164155	0.00423062	0.0211166	0.00920425	1.02354	0.0232676	1.11636	0.00910918	0.315438	0.0181627	0.00439329	0.0189674	0.0275833	0.030795	0.227619	0.0229769	0.0177007	0.0297278	0.00436395	0	0.0260557	0.00290711	0.0413494	0.0129259	0.00428905	0.00324805
ENSG00000068781.19	0.0705085	0.0413838	0.0595517	0.0604171	0.00729981	0.0203382	0.0934232	0.0225697	0.018058	0.00338972	0.0344924	0.029289	0.00550519	0.0256235	0.0258123	0	0.0249389	0.00541264	0.0550865	0.162166	0.0376016	0.0138048	0.00812227	0.0179571	0.0138837	0.0069299	0.00431512	0	0.038179	0.0281815	0.0298939	0.0276048	0.0198683	0.0288352	0.00889225	0	0.0168435	0.0172381	0.0075404	0.00968146	0.0541993	0.0214819	0.0181417	0.00855077	0.0143105	0.0365339	0.0282795	0.028151	0.026648
ENSG00000165409.14	0.274803	0.0322582	0.0812348	0.417963	0.045521	0.206094	1.88298	0.1642	0.661573	0.0951209	0.0403296	0.095888	0.00858247	0.0998663	0.0281685	0.0135195	0.0323993	0.286898	0.0552077	1.18362	0.0644822	0.0914659	0.158281	0.020996	0.173156	0.0189062	0.0184997	0.0224424	0.171121	0.439344	0.842754	0.123727	0.116154	0.365246	0.270325	0.0705601	0.118164	0.0358317	0.0940426	0.105652	0.135193	0.0334899	0.11313	0.0133305	0.0427604	0.117979	0.0551089	0.11246	0.0415437
ENSG00000162063.11	3.42426	2.11924	3.64704	5.05698	1.39871	2.06637	1.25587	2.62654	2.51194	1.3383	3.3986	4.1621	2.27486	9.15196	0.848365	1.25954	2.81156	1.83432	3.16598	5.36806	1.24097	2.53687	5.30029	1.21834	1.86975	1.13173	1.64628	1.39389	3.53406	11.3137	2.85378	5.56228	1.38866	3.7604	1.11568	2.13465	2.58419	6.25331	3.90767	0.646959	1.89592	1.30369	3.17304	1.68505	5.0059	2.88622	3.13354	1.97236	2.92187
ENSG00000172426.14	0.37149	0.967646	0.845938	0.740919	0.346146	0.390751	0.851081	0.307534	0.29527	2.23921	0.582791	0.459754	0.351064	0.326801	0.823019	0.475024	0.20389	1.97362	1.85293	0.891902	0.571794	0.428877	0.478112	0.513834	0.317822	1.29742	0.395122	0.564924	0.234102	0.334081	0.533607	0.507794	0.243653	0.801532	1.3304	0.875741	1.26689	0.310049	5.35099	1.02897	0.638081	0.491758	0.430126	1.03463	0.323692	1.27155	1.21381	0.339473	0.496729
ENSG00000136114.14	1.42946	1.15924	1.55911	0.456092	1.42574	1.30014	0.840307	1.12137	1.74027	1.22828	0.893803	0.895709	0.572984	0.783611	1.68158	0.841304	1.40998	1.92652	0.576377	0.909268	2.26119	0.975613	1.29415	1.25753	1.20419	2.02578	2.49789	1.72644	0.968895	0.624653	0.854668	0.629605	0.638243	5.65037	1.26829	1.27946	0.551896	1.26993	1.08517	0.659329	1.80376	0.754486	2.98382	1.07675	4.30285	1.87777	0.917525	1.36099	1.5888
ENSG00000133115.10	0.0152848	0.0403704	0.515578	0.103141	0.0427262	0	1.43213	0.0293559	0.105695	3.38606	0	0.125716	0.0322222	0.0199968	0.231657	0.0592176	0	5.51241	0.69091	0.143813	0.432833	0.188534	0.0158467	0.0875865	0.338593	1.16951	0.138912	0.018724	0.018622	0.0137457	0.16525	0.309681	1.99632	0.0703225	1.43129	1.20682	0.772256	0	9.06227	0.434441	0.0211488	0.223529	0.0353948	0.400385	0.0093067	2.35219	1.00692	0.0961156	0.353538
ENSG00000035499.11	4.76412	0.879408	4.10606	8.27171	0.775606	0.689661	0.467649	2.89975	2.1636	0.739473	2.50169	4.93941	3.67135	6.27334	0.408466	0.671449	2.08598	0.70969	4.78554	12.8309	1.23681	0.56954	5.7747	0.314607	1.10636	0.634473	0.580419	0.596626	2.20088	18.0215	2.55112	6.7553	0.381779	3.54449	1.2011	4.51051	2.17991	1.8965	1.31255	0.295465	0.820918	0.234721	2.08135	0.4156	3.22431	2.05885	0.711219	1.72224	3.03016
ENSG00000198354.5	0	0.0375862	0.0112681	0.800229	0	0.0153932	0.0404048	0	0.328018	0.153933	0.0522119	0.691633	2.21667	1.64456	0.0312581	0.420066	0	0	0	0	0.0683022	0.146276	0	0.027182	0	0.0314698	0.0457233	0.0290546	0	0.0213295	0.045251	2.06841	0.150376	2.18242	0	0	0.0254964	1.37427	0.547876	0	0.0492256	0.28182	0	0.077661	0.0433243	1.48526	0.107018	0.0213064	0.0161351
ENSG00000233673.5	0.18453	0.0348129	0.018786	0.114354	0.024563	0	0.0449083	0.0253148	0.106335	0.022812	0.00967189	0.0886987	0.0555729	0.0775981	0.0130283	0.0145902	0.0139861	0.0546386	0.01324	0.471258	0	0.0116129	0.0956566	0.0151059	0.0583964	0.0174887	0.0181498	0.0161465	0.0802924	0.0118534	0.0167649	0.0348326	0	0.0363851	0	0.0126913	0.0850145	0.0580041	0.0253726	0	0.0273561	0	0	0	0.0642042	0.0702471	0	0.0710436	0.0179335
ENSG00000165474.5	19.1498	106.013	19.9176	6.72008	1.82445	19.7377	1.08822	12.9486	9.47462	10.1543	45.2536	11.4424	10.2072	3.13392	0.97913	2.57476	22.4122	1.60223	11.4801	9.69484	54.2873	4.19657	51.5852	3.56496	17.9036	63.7276	2.26405	12.6224	1.25198	3.48425	139.793	4.28148	0.211307	1.9167	4.53946	24.9907	36.8424	13.5055	21.1982	3.10613	10.9906	0.964643	52.5931	11.6252	1.82214	2.70136	20.7401	13.3855	12.8763
ENSG00000074660.14	5.08841	3.05036	4.80585	1.93194	2.08261	3.65959	1.23835	3.21627	5.06577	2.11934	11.027	2.29601	1.58971	1.60427	3.36423	2.15074	2.63838	11.6637	2.47034	2.00709	5.42577	3.32196	10.9665	2.61605	4.21984	2.50891	8.95815	2.6215	2.8638	2.33994	4.49762	1.06524	1.6023	6.81381	3.09212	2.37452	1.76003	2.05289	2.75936	2.29195	5.09476	2.81909	3.42167	1.71285	1.70011	3.26313	2.2132	2.90802	2.81458
ENSG00000186529.13	0.0172541	0.027343	0.0218593	0.066531	0.0911031	0.0223963	0.36252	2.77256	0.145826	0.0572353	0.0379828	1.96098	0.246533	0.0489086	0.63481	0.0381984	3.27109	0.0238415	0.00577723	0.649367	0.154585	0	0.584354	0.0263656	4.97902	0.310334	0.152057	1.82478	0.182184	3.72918	0.389541	3.22729	3.39123	0.481589	0.0391684	5.31079	0.976859	0.00843666	0.232497	1.41438	0.0437682	0.751729	6.53931	0.0564964	0.101556	0.0919565	0.0207608	0.614828	0.215194
ENSG00000188763.4	0.64869	0.0228443	0.0205457	0.500263	0.0537276	0.870085	0.933182	0.346075	0	0.0249488	0.0317336	0.894621	0.283633	3.0552	0.10449	0.191482	0.260034	0.129473	1.6073	0.0542528	0.0207565	7.32828	0.059781	0.627791	0.0255466	0.357035	0.0833697	0	0.0175627	13.0026	0.0229191	0.215874	1.49889	0.0795865	0.0490861	0.0277603	0.0464889	0.666092	0.235868	0.0712569	1.49593	0.606089	0.0834533	1.08563	0.263318	0.0672237	4.94335	0.142447	0
ENSG00000266995.1	0.842577	6.58723	1.92144	0.324893	0.157019	0.765581	0	0.323649	0.194214	0.51039	1.36021	0.126001	0.35525	0	0.277611	0	0	0.116426	0.507819	2.53686	1.61762	0	0.34942	0.386257	0.597279	0.223593	0.371273	0.206433	0.821231	0.454639	0.857356	0.59378	0	0.310122	0	0.162259	1.81152	0.741582	0.324388	0	0.699496	0.616102	1.3658	0.919635	0.102606	0.449054	6.69121	0.075691	0.45856
ENSG00000134253.8	2.3302	0.770336	0.637839	3.0719	0.29477	0.300464	2.01111	0.800232	0.746976	0.864671	0.736042	0.755777	1.01392	1.18611	1.0474	0.585058	0.294745	1.13547	0.620047	2.43929	0.485139	1.12169	0.215988	1.238	0.752068	0.590379	0.416492	0.83178	0.554632	2.96986	1.4304	4.95496	3.29723	1.59037	1.06408	0.557208	0.688443	3.36157	1.87147	1.04887	0.720634	1.25534	0.804041	1.1706	0.432224	2.08181	1.07231	1.22686	0.698127
ENSG00000100678.17	0.0399136	0.031626	0.0568876	0.0538667	0.0409097	0.0621708	0.183587	0.0114987	0.0874008	0.0759868	0.0351459	0.029844	0.0308523	0.0234981	0.0539178	0.0441818	0.0423524	0.250941	0.00400931	0.187771	0.0498084	0.0562655	0.0331047	0.082338	0.0424405	0.0794386	0.0659533	0.122236	0.0583537	0.0466628	0.0368062	0.0562558	0	0.161598	0.12232	0.0345886	0.0214533	0.0644039	0.0384164	0.0443921	0.0994073	0.0766115	0.0600777	0.0261384	0.035239	0.0691344	0.0504268	0.0555761	0.0407295
ENSG00000267259.1	0.400631	0.25131	0.0654278	0.072413	0.373299	0.35752	0.405234	0.0480905	0.303008	0.639206	0.110242	0.187223	0.826981	0.196551	0.750745	0.131656	0.132847	2.80252	0.100608	0.471185	1.31597	1.20233	0.0129799	0.243921	0.122029	0.143968	0.727513	1.3343	0.091519	0.495396	0.151279	0.0110286	0.412762	0.599047	1.61999	0.0723293	0.174961	0.174468	0.0723005	0.247546	0.24252	0.514944	0.0434875	0.177641	0.202011	0.458729	0.12428	0.219313	1.46494
ENSG00000248290.1	0.198448	0.0524141	0.0157134	0.0159418	0.0154091	0.0214659	0.0563447	0.111165	0.076237	0.085864	0.0121349	0.0247304	0.0116209	0	0.00544869	0.0183057	0.0175478	0.022851	0.0166117	0	0.0952477	0.0874214	0	0.0947636	0	0.0292565	0.0500982	0	0.020148	0.0297441	0.0473271	0.0291354	0	0.0608679	0.103238	0	0	0.109163	0.127336	0	0.0915271	0.0151154	0	0.108299	0.0352426	0.0661022	0.11939	0.0742797	0.0337507
ENSG00000188738.12	0.0539	0.0232273	0.0128036	0.0587955	0.0779775	0.00276172	2.51544	0.143021	0.0114431	0.0177978	0.00520412	0.16651	0.00897058	0.00835059	0.0682314	0.0934208	0.0602034	0.220494	0.0213719	3.75548	0.0217852	0.0037491	0.083822	0.0292606	0.0779245	0.15809	0.014844	2.84093	0.0224654	0.0765353	0.0897552	0.163682	0.179861	0.263645	0.0273694	0.050533	0.279035	0.15605	0.0232086	0.01227	0.016682	0.0116681	0.679914	0.0619257	0.0181367	0.0746502	0.0102402	0.06817	0.0434224
ENSG00000228613.1	0.900464	0.43036	0.162972	0.74403	0.839032	0.0278292	1.46095	0.24706	0	0.0927644	0	0	0.120526	0.168294	0.169533	2.39696	1.04648	0.592498	0.344576	1.85584	0.0617413	0.340009	1.33366	0.540563	0.265964	0.208611	0.0354268	0.105055	1.88068	0.308491	0.122713	0.264406	0	0.0394557	0.292019	0.0825745	1.75159	0.597543	0.53652	0	0.355977	0.0391923	1.83695	1.49762	0.130542	1.97104	0.464345	0.789652	0.0291705
ENSG00000196233.10	2.06475	1.44624	5.10493	4.22045	2.19793	1.73164	25.8823	2.72522	1.62485	2.78769	2.46954	2.48013	0.739305	7.03877	1.42252	3.92335	3.99897	8.25538	2.02835	16.8938	1.02302	3.33912	7.33983	1.65052	3.21583	1.05802	1.27838	15.7554	5.00156	3.71913	1.09233	3.76855	1.74161	3.26136	1.43678	3.12957	2.2424	3.68478	3.48434	1.84344	2.64083	1.8789	3.11382	1.97561	1.56365	3.10452	2.29833	4.01606	4.17266
ENSG00000271736.1	0.107164	0.509475	0	0.0516523	0.199706	0.38253	0.547681	0.154364	1.23506	0.788247	0.039318	0	0.150609	0.0701001	0.723818	0	1.02341	1.1476	0.161469	0	0.694369	0.188834	0	0.122816	0.0474784	0.0236983	1.22479	0.39383	0.456965	0	0	0	0.135888	0.73956	0.0304089	0.154778	0.287999	0	0.154716	0	0.370692	2.15489	0	0.0584824	0.0652504	0.249871	0.0483539	0.625745	0.109354
ENSG00000163599.13	5.24623	2.04066	6.08757	1.65512	0.281449	1.52703	8.72062	1.03812	4.85534	1.18311	1.4232	1.55719	0.424513	1.37271	1.13139	0.219971	0.775975	4.98654	2.69878	4.33779	2.69349	1.63878	4.99407	5.42946	3.66256	0.414843	1.11207	0.350546	3.19583	2.7021	3.76104	0.154047	0.201588	9.06961	5.37727	0.59699	1.31591	0.209882	3.64172	2.35753	3.07954	0.377799	0.460174	4.66758	0.803427	4.85063	0.717325	2.28501	1.60063
ENSG00000218274.2	0.10886	0.0230017	0	0.566674	0	0	1.70614	0.104538	0	0.395651	0.0639045	2.42561	0.183592	0.0142419	0.107601	0.192801	0.50825	0.496389	0.131219	1.55686	0	0.230187	0.112862	0.12476	0.675218	0	0.0659561	0	0.344832	0.0783185	0.0623079	0.115074	0.496939	0.180304	0	0	0.210641	0.207592	0.0838212	1.53361	0.51212	0.278599	0.68063	0.285158	0.0331416	0.203061	0.058943	0	0
ENSG00000120440.12	0.0548374	0.121663	0.359527	0.359465	0.398551	0.0284722	0.392359	0.010532	0.0632001	0.0379631	0	0.0164011	0	0.0430455	0.0289084	0.00607014	0.0116376	0.0530414	0.0110168	0.0206383	0.0315839	0.144944	0.0795945	0.540483	0.00971817	0.0339549	0.0664498	0.053741	0.0668102	0.0690416	0.00348746	0.280176	0.0556287	0.131194	0.0684671	0.0316809	0.176848	0.241322	0.0844486	0.108427	0.250389	0.130318	0.0126986	0.275322	0.0467455	0.241113	0.197947	0.024631	0.0671499
ENSG00000269985.1	0.27812	2.09687	0.0240239	0.609327	1.81402	0.131275	3.14427	0.242798	0.407951	0.689198	0	0.831817	0.355339	0.033078	1.19125	0.0279873	0.134142	0.978221	0.0761918	4.71022	0.558219	0.155933	0.235918	0.811342	0.672107	0.357838	0.278524	0.526535	0.0924116	0.295589	0.088437	0.0445446	0.192363	0.23265	1.4062	0.146069	0.108718	0.315251	0.438034	0.624901	0.174918	0.0924384	0	2.0697	0.300199	0.151594	0.0912666	0.204417	0.0688011
ENSG00000211933.2	61.8025	0.729293	7.83236	9.86422	1.81612	14.0203	0	16.8454	33.4141	5.16539	1.72819	19.3101	0.0570683	1.06248	0.990034	1.48329	0.344697	1.17829	0.815773	0	2.45567	5.29486	1.51556	1.48918	39.1469	3.16083	0.514415	0.994856	11.0817	54.9218	24.8169	0.14308	0.10298	11.4334	7.65089	6.09937	8.8175	0.893472	3.2048	9.53426	19.6645	0.964979	42.878	0	3.41197	0.595132	0.293153	7.91564	1.82319
ENSG00000258798.1	0.111231	0.117514	0.264224	0.536127	0.414571	0.144381	0	0.106815	0.512776	0.192509	0.0816205	0.914861	0.156326	0.291043	0.439779	0.0615628	0.118028	0.307395	0.335194	0	0	0.196001	0.11532	0.254955	0.0985609	0.245977	0.153165	0.272518	0.40655	0.200061	0.212217	0.587901	1.26941	0.204701	0.378757	0.214203	0.358716	0.244747	0.107059	0	0.230857	0.101667	0.128788	0.849828	0.203181	0.51871	0.702647	0.199844	0
ENSG00000198807.11	2.83139	1.121	0.843712	4.47905	0.405882	1.59477	2.58773	0.332498	2.89631	2.25927	1.25807	0.384163	6.5811	0.0986338	0.226321	0.10509	0.349624	0.127326	1.8512	0.283741	1.42865	1.38753	0.909013	0.441619	0.371134	1.09419	0.326056	0.430994	1.9255	2.87775	3.42729	0.46243	0.276178	3.77696	0.386665	1.20988	1.50685	0.864257	3.33795	0.289857	0.517716	1.01578	0.47849	1.31659	1.02691	2.03135	0.216707	0.147996	2.17312
ENSG00000224511.1	0	0.166275	0.0320453	0.043348	0.240923	0.160514	0.0957559	0.107955	0.0518249	0.097282	0.0907409	0.0336228	0.387086	0.235319	0.207421	0.055998	0.0238575	0.0854359	0.0677543	0.126928	0.145683	0.00990464	0.0116551	0.0515352	0.0298839	0.0795528	0.390097	10.1495	0.0547852	0.202196	0.0321723	0.178253	0.0712754	0.0517215	0.0637999	0.248963	0.169188	0.107189	0.227223	0.402882	0.233321	0.143853	0	0.14724	0.020535	0.119828	0.0304349	0.0656427	0.0535343
ENSG00000148339.11	5.6058	3.70422	5.82283	5.41049	4.42172	3.03113	1.86111	6.66838	4.47762	5.79344	3.63249	6.06011	3.05158	6.86496	4.09442	2.36948	3.28932	3.74563	3.52537	2.74963	2.15312	3.57942	3.15724	5.49336	6.52215	3.49704	8.18365	12.6302	13.0688	9.38875	6.61342	5.79224	3.8096	15.1166	2.42965	11.696	3.12685	2.72434	8.16885	8.64045	5.0875	4.36863	3.05953	1.66935	3.95375	6.35463	1.6452	5.47748	5.74593
ENSG00000274252.1	0.348172	0.0183919	0	0.0335633	0.194652	0	0	0	0.12038	0.0451939	0	0	0.097865	0	0.126187	0	0	0.264604	0	0	0.016711	0.245406	0	0.0798051	0	0	0.210951	0.0426514	0	0	0	0.0920114	0.176598	0.0320374	0.237114	0.0335246	0.0748561	0.0255366	0.0335112	0	0.192699	0.0318235	0.0403128	0.114004	0.0105998	0.0463899	0	0.140748	0.11843
ENSG00000164418.18	0.0182796	0.52384	0.0369089	0.0220266	0.353426	0.0355912	1.17555	0.0263308	0.547749	0.889784	0.593545	0.205019	0.29544	0.0747338	0.158097	0.0126465	1.98329	0.0442023	0.0367236	0.89435	0.776459	0.926054	0.20373	0.0314243	0.0364441	0.289029	0.0390151	0.100767	0	0.30412	0.289176	0.0764869	0.0521533	0.168202	0.165985	0.0220012	0.555122	0.425676	1.14361	0.700279	0.0537466	0.00835393	0.534414	0.159611	0.502249	1.46133	0.0453641	0.26479	0.202077
ENSG00000168314.16	0.0036487	0.0115644	0.0312023	0.253246	0	0	0.0497263	0.0105115	0.0168205	0.0536762	0.00267739	0.00818456	0.00769189	0.00238676	0.00841518	0.00403887	0.0116149	0.0428546	0.0036651	0.0961243	0.00875621	0	0.0151313	0.00836325	0.0193985	0.0306613	0.0231116	0	0.00444533	0.00328129	0.0232044	0.0482121	0.00462669	0.00671478	0.0248486	0.0281059	0.0313784	0.00802839	0.24934	0.018036	0.00252425	0.00666994	0.0422462	0.0119472	0.00444328	0.0777836	0.0263415	0.00819433	0.0173753
ENSG00000179766.16	0.076511	0.0404162	0.0207711	0.063219	0.0203689	0.0177345	0.521364	0.0367366	0.132268	0.151335	0.00802044	0.065381	0.0499243	0.0536237	0.106237	0.0514205	0	0.0679638	0.0384274	0.174828	0.110167	0.55854	0	0.0125266	0.106536	0.00966837	0.18061	0.0937265	0.119849	0.0245737	0.0156401	0.028885	0.381145	0.186063	0.0651324	0.226273	0.0528738	0.136283	0.0368205	0.317421	0.0680554	0.779244	0.0379661	0.0357893	0.0532415	0.0364078	0.128228	0.122736	0.0111535
ENSG00000163072.13	2.06791	1.03468	0.72005	0.569553	1.79519	0.896123	3.42435	1.25192	1.68013	1.69778	1.52213	1.33012	1.29067	0.869592	10.1819	1.44309	3.95921	3.39871	0.632193	3.55296	2.56761	0.995839	0.712423	0.750727	2.63472	1.32361	3.677	9.39331	2.30032	0.508234	1.83177	0.644921	2.97235	5.02885	4.06016	5.21281	1.15291	1.1022	0.920995	7.70614	2.50137	8.40566	1.91099	1.72432	1.09097	2.32742	4.50887	3.70955	1.99659
ENSG00000238086.5	1.10074	0.177393	0.0132953	0.026977	0.0695351	0.169517	0.49263	0.00895791	0.0107508	0.0161446	0.01369	1.84835	0	0.0610199	0.0768366	0.118747	0.0197965	0.341576	0	0.579272	0.0179089	0.238342	0.183753	0.245887	0.00826569	0.0990172	0.0590872	0.377098	0.0681897	0.822116	0.130514	0	0.059143	0.128753	0.084704	0.00898194	0.0100278	0.4584	0.179567	0.0115277	0.0451746	0.00852619	0.0108007	0.0101814	0.00283992	0.0248577	0	0	0.126919
ENSG00000213144.2	0.247362	0.326667	1.26333	0.35768	0.576216	0.521759	0	1.12832	1.42542	1.01677	0.317646	0.277434	0.912569	1.73945	2.15976	0.479174	0.131238	1.49538	1.05601	0.581848	0.742029	1.30763	0.192341	0.850473	0.328777	0.382912	1.63496	0.227265	0.828765	0.222453	0.412947	0.435802	0.627328	1.59329	0.386054	0.416812	1.1966	0.498924	1.13089	0.764214	0.770087	0.339139	0.859217	0.674962	3.23822	0.659162	0.558066	0.666637	0.967603
ENSG00000224299.1	0.44852	0.135387	0.091323	0.123533	0.059703	0	2.72886	0.246121	0.147691	0.0277235	0.470172	0.0479093	0.0900507	0.0838269	0.0844443	0.496482	0.135978	0.177073	1.09416	1.20573	0	0.564527	0	0	0	0.113355	0.123522	0	0	0.749088	0.0814978	0.169329	0.893734	0.530627	0.290908	0	0.206637	1.12788	0.185012	0.0791819	0.66492	0.0585649	0.0741878	0.0699342	0	0	0.693869	0.115119	0.0871786
ENSG00000153294.10	4.30358	1.90581	6.68621	0.162878	0.185218	0.516042	0.558745	1.47938	0.103092	0.11181	1.54614	2.51185	5.58036	0.500613	0.373313	0.396065	2.24635	0.0618008	3.35451	4.13334	0.987461	0.72681	4.9873	4.0209	5.05512	1.60008	0.128648	1.04708	0.0847628	0.169825	3.52702	0.744195	0.012603	0.0182909	0.169218	1.28238	1.50648	1.83701	3.20466	0.331625	2.06968	0.0181687	5.92649	1.3343	3.30119	5.83334	0.134538	1.38391	7.40376
ENSG00000260604.2	0.152762	0.0857384	0.179171	0.0414169	0.315817	0.0216878	0.268372	0.0916853	0.00550181	0.0247862	0.809188	0.0107083	0.174438	0.0156137	0.116392	0.145318	0.0202619	0.141822	0.00479526	2.12902	0.03666	0.00841193	0.232617	0.689353	0.0676803	0.223804	0.0631059	0.631578	0.145402	0.167431	0.168496	0.0546681	0.0242135	0.013178	0.056894	0.280391	0.420806	0.364138	0.179195	0.0530945	0.0495394	0.10472	0.138183	1.04208	0.00145335	0.251241	0.0387721	0.0107211	0.344244
ENSG00000135406.12	0	0.0449889	0.0367837	0	0.0144286	0.0803997	0.0923287	0.0148702	0.0356929	0.1474	0.0738579	0.00578917	0.00544069	0.131681	0.0408157	0.00428522	0.00821556	0.0213969	0.0077773	0.116557	0.0297289	0.0136431	0.0240813	0.0621134	0.0137211	0.0650627	0.0319842	0.0379384	0	0.320291	0.00492394	0.0682035	0	0.512952	0.0175761	0.0596403	0.0665846	0	0.372603	0.0669763	0.0267821	0.0141535	0.0179291	0	0.0282857	0.144424	0.0768575	0.0173882	0.115878
ENSG00000254442.1	0.109782	0.811878	0	0	0.102292	0.1425	7.10677	0	0	0	0	0.0820856	0	0.0718126	0	0	0	0.30339	0	0.206585	0.0526913	0	0	0	0	0	0.030234	0	0	0	0	0	0	0.101017	0	0	0	0	0.105664	0	0.0759496	0	0	0.119822	0	0	1.58513	0	0
ENSG00000124019.9	0.428308	0.286583	0.2894	0.192679	0.328139	0.654792	1.3458	0.447863	0.636227	0.724804	0.230478	0.391419	0.749092	0.286399	0.567609	0.105357	0.585771	0.585253	0.200775	1.28956	1.05527	0.427676	0.444053	0.425417	1.07109	1.56597	0.762782	0.676255	0.660974	0.213988	0.472139	0.201225	0.181037	1.68154	0.734624	0.449064	0.204633	0.509606	0.357276	0.22348	1.51449	0.287085	1.41059	0.509033	0.107214	0.424833	0.283446	0.440338	0.5957
ENSG00000232732.8	0.0101271	0.0106991	0.00721693	0.024406	0.00471812	0	0.258783	0	0.0175073	0.0262907	0.0037156	0	0	0.00662454	0	0	0.0161188	0.0209902	0.015259	0.304911	0.00243032	0.00892251	0.0314982	0.00580313	0	0	0.00557802	0.0062029	0.0185073	0.0364294	0.00644048	0.0624468	0.0192624	0.0139779	0.0114947	0.00975113	0.00544326	0	0.0146209	0	0.00700617	0	0.0644908	0.00552665	0.00154156	0.0101199	0.0137085	0.00454874	0.0137788
ENSG00000077522.11	0.0548513	0.0515105	0.0868642	0.0646261	0.0795032	0.059332	0.519125	0.0526735	0.112384	0.0606508	0.0268329	0.0592412	0.0599578	0.0757474	0.13253	0.087702	0.0129339	0.0757926	0.012244	0.275247	0.108232	0.0590661	0.0315931	0.160649	0.0594039	0.0754745	0.218198	0.089591	0.0594019	0.0383661	0.0251936	0.257698	0.0154563	0.342088	0.162564	0.0176049	0.032758	0.0625808	0.170113	0.1431	0.223468	0.0946993	0.0282262	0.0399118	0.0649407	0.138046	0.0329996	0.0574869	0.037315
ENSG00000271204.1	0.0674736	0.0178211	0.00801399	0.0650436	0	0	67.2431	0.0161987	0.0388816	0.0510901	0	0	0	0.132411	0.311235	0.0373444	0.0178991	3.51958	0.0338885	30.9172	0.00809621	0	1.13675	0.0193322	0.0149469	0	0.0232278	1.54979	0.246616	0.0151698	0.0482746	0.0148594	2.37426	0	0.0574391	0	0.0543999	0.0989766	0.0162356	0.0416914	0.0466797	0	0.0195309	0.0184111	0.00513545	0.0899008	0.0152225	0.00757668	0.0229509
ENSG00000123999.4	0.115356	0.802318	0.246619	20.8132	0.268715	0.0249558	0.13101	37.239	6.75815	0.357701	0.0282157	0.230008	0.0945712	0.100611	0.310392	1.20242	0.428414	0.185963	0.135187	0.976828	0.249149	0.321842	0.0996635	0.440681	3.01536	0.178568	0.169434	0.353279	0.0936943	0.0691597	0.617463	0.558892	0.29255	3.25513	0.185489	0.425779	0.0826705	0.0423036	0.203552	1.5681	0.119708	0.158155	5.81001	0.188858	0.210715	0.076849	0.1041	140.778	0.091555
ENSG00000182013.16	0.364752	2.95277	4.0853	1.97784	3.93397	6.02475	2.64085	1.47113	30.183	1.01794	1.09737	0.477278	0.179419	1.47931	0.700036	6.47524	7.65368	12.6002	3.68223	1.93902	3.5101	2.13708	0.841407	3.80404	0.597925	7.87254	2.93071	0.994183	2.34415	15.048	1.31352	8.36208	0.173445	0.44471	5.95138	0.825343	2.56828	15.5566	7.53922	0.608518	4.97116	1.96699	1.00302	5.06596	0.136031	11.8095	2.42757	0.380913	0.539701
ENSG00000225554.1	0.756806	0.0799551	0.02397	5.10685	0	0	0.085951	0.096901	1.27925	1.94289	0	0	0.17727	0.165019	0	0	0.0535364	0.034858	0	0.189885	0.145295	1.60028	0.0523084	0	0	0.0446294	0.013895	0.185418	0.245877	0.0907463	0	1.86667	0.191931	0.0464255	0.343603	0	0.325422	0.777107	0.242806	0	0	0	0	0.385476	0.0307205	0.268895	0	0.045324	0
ENSG00000061656.8	6.34942	4.11702	4.46047	8.76051	3.04224	6.37659	3.28087	14.3764	7.28302	3.75631	4.10712	5.63631	4.85297	6.69268	3.12312	1.6988	4.27871	1.9439	7.34523	5.29456	16.1473	7.37051	6.56723	6.69052	7.91928	7.27343	1.25968	2.35923	6.06758	5.0335	16.7548	2.37247	1.31644	3.40581	10.8786	2.75261	8.1033	1.5891	3.82315	7.13994	5.17335	0.756376	5.24369	8.47378	5.37767	1.44339	6.72108	2.23694	3.48014
ENSG00000196329.9	1.1456	0.221398	1.0195	0.242417	0.244732	0.453361	3.96033	0.214657	1.17861	0.256301	0.303448	0.309206	0.196347	0.0548329	0.414276	0.0742306	0.100806	0.895732	0.331192	2.23989	0.292358	0.182173	0.43453	0.160113	0.604112	0.274347	0.717183	0.266983	0.891902	0.663376	0.527762	0.0639955	0.0354309	2.37052	0.837272	0.182948	0.11414	0.209035	0.414158	0.269331	0.699766	0.107264	0.252344	0.0731927	0.377692	1.32162	0.0857317	0.476912	0.311738
ENSG00000234663.4	0.352495	0.0360391	0.394357	0.109613	0.0423803	0.0885577	1.89835	0.065516	0.340726	0.177116	0.0667504	0.0765191	0.0159807	0.0297523	0.0674358	0.0251735	0.0723934	0.675615	0.159907	1.43362	0.0764059	0.0601096	0.306509	0.0390948	0.251889	0.0301745	0.0375783	0.111435	0.138534	0.19429	0.159091	0.0100165	0.0432558	0.292963	0.374284	0.0437946	0.0244469	0.00833988	0.142276	0.140518	0.27533	0.0415724	0.0658279	0.111697	0.0726968	0.378757	0.061568	0.117469	0.193387
ENSG00000185686.16	1.16064	0.0188645	0.0254495	4.88846	0.0249566	0.0811212	0.562746	0.102882	2.70613	0.0270405	4.13385	56.0414	0.0564636	0	0.041182	0.0938854	7.63561	0.0308413	0.0179362	1.49523	0.0299957	6.28493	0.60165	1.97477	0.0474659	0.011846	0.223747	0.0765578	0	0.642315	0.0141946	88.1232	1.16606	18.4266	0.0608018	0.0257895	5.33618	13.45	0.0343723	0.0441321	30.9508	0.00816029	2.40856	24.2443	0.0108722	13.3289	0.136966	1.44364	0.370492
ENSG00000181315.9	1.19916	2.30504	1.16157	3.0248	1.35944	0.942573	4.78933	1.38186	1.6354	0.815747	1.84297	1.14071	0.940967	24.2428	1.76696	2.89445	1.85209	3.96294	0.977025	1.40407	1.5476	1.80783	1.79579	0.710059	1.65878	1.55279	0.950383	2.37485	8.76586	2.70201	3.40002	1.92488	1.86693	6.60213	3.66741	0.801832	1.36786	2.51152	1.44913	0.757416	4.5997	1.37615	0.971906	0.705314	0.98773	19.1063	0.444886	2.02282	1.2554
ENSG00000171533.10	0.612974	1.34224	0.968234	4.17164	1.50355	0.975869	1.24059	2.0728	0.778908	2.80181	0.165309	0.477916	0.441785	0.167927	1.27564	1.14247	0.672663	3.464	0.599941	0.443645	1.14664	1.44478	0.608348	2.25762	0.42245	1.81433	1.26682	0.391493	1.07234	2.83634	0.559754	0.923022	0.199301	4.56048	3.64229	0.701196	1.58821	0.737778	5.5922	1.05532	1.18522	0.814063	0.376094	0.87489	0.30305	2.05226	1.87698	0.277679	0.516797
ENSG00000121207.10	0.0623966	0.303707	0.0381136	0.274969	2.70765	0.468599	0.205	0.329556	0.297921	0.416535	0.00654087	0.986416	0.710939	1.93293	0.86345	0.150472	0.756675	1.31175	0.0984925	0.301927	0.346542	1.1741	0.0646903	0.418845	0.458109	0.266112	0.148519	0.0709766	0.0868797	0.33668	0.0368475	1.77066	0.67253	0.0820212	0.230174	0.673754	1.10195	1.26506	0.30028	0.236834	0.823263	0.533651	0.263179	1.00209	0.0244236	1.01248	1.03768	0.448421	0.218304
ENSG00000064886.12	4.01982	13.3457	0.699764	0.394407	4.06009	4.48096	1.86447	3.59501	4.73893	5.92154	0.863146	1.39194	13.5703	0.294399	34.8298	2.26447	2.59399	3.92208	6.93531	2.36748	10.4618	6.03795	7.59286	16.2005	3.57098	2.66457	5.22825	1.17782	3.10298	0.837069	7.83525	0.225258	0.661479	19.7368	4.6033	1.15231	0.802675	0.517645	1.57518	38.123	3.8283	2.06614	1.27905	3.89624	3.59044	4.43603	0.609215	2.00311	6.69399
ENSG00000104889.4	12.43	13.5948	9.58048	20.8894	8.23983	8.27104	0.901073	6.66663	6.97227	11.2355	11.9107	14.695	17.8293	17.0728	4.58555	4.51015	11.418	5.9155	22.3151	2.2084	11.8208	8.31552	14.8576	5.17156	7.60146	8.1805	4.72968	2.16658	6.96777	29.2093	20.2513	16.7301	8.7821	11.3311	10.2437	6.84368	12.0472	12.1718	12.091	4.57554	7.41006	3.89785	15.8847	6.78338	73.4146	9.42596	13.4099	7.54312	8.9283
ENSG00000261295.1	7.75377	11.9872	11.5915	2.29219	8.91058	3.82455	18.4046	2.82945	1.48937	1.23012	12.4034	2.435	3.48712	0.980595	1.6861	0.944121	1.91976	2.07138	2.70006	32.5862	3.52304	1.77618	5.78794	12.6185	3.25205	3.33789	1.42359	0.379937	1.1336	1.25514	7.5446	1.41159	0.131094	1.33181	1.78951	0.647044	9.00201	6.74855	3.28368	2.36355	2.82516	0.519718	4.18956	6.7139	2.06157	1.6874	2.56565	1.0216	13.8904
ENSG00000228107.1	1.13098	0.507813	0.56418	0.272561	0.632291	0.256906	2.98636	0.271518	0.521379	0.391478	0.16598	0.591953	0.0794743	0.443889	0.204948	0.0312979	0.360024	1.32835	0.056803	8.30013	0.787098	0.149467	0.644903	0.194424	0.350751	0.125052	0.74753	0.761999	0.895638	0.508545	0.665314	1.24534	0.0717059	1.35288	0.673946	0.76229	0.851048	0.37328	0.489848	0.559056	0.665069	0.465178	0.196423	0.246882	0.120511	0.828792	0.714437	0.431794	0.153879
[truncated: 6,395 more rows]
[truncated: 63 more columns]

## Sheet: Table S7
Supplementary Table 7. LncRNAs highly expressed in LUAD tissues but not in LUAD celllines based on CCLE database
[truncated: 587 more rows]
[truncated: 2 more columns]
